# Supplementary material for: Genome-wide characterization and evolutionary analysis of the AP2/ERF gene family in lettuce (Lactuca sativa)
Source: Sci Rep. 2023 Dec 11;13:21990. doi: 10.1038/s41598-023-49245-4 (PMC10713603; doi:10.1038/s41598-023-49245-4)
Supplement: Supplementary file 2 — Supplementary Tables. [file 41598_2023_49245_MOESM2_ESM.xlsx]

## Sheet: Overview
Overview of Supplementary Tables
Table S1. List of all 224 AP2/ERF genes in lettuce
Table S2. List of plant species from Asterid or Rosid subclasses used in this study
Table S3. BLASTP results of Lettuce AP2/ERF genes against Arabidopsis and Rice
Table S4. List of orthologous groups among ten plant species
Table S5. List of a pair of genes determined as tandem duplicates
Table S6. List of a pair of genes determined as segmental duplicates
Table S7. Ka/Ks ratios for pairwise comparisons among the duplicated AP2/ERF genes
Table S8. Expression signals and false discovery rate (q-value) of AP2/ERF genes

## Sheet: Table S1
Table S1. List of all 224 AP2/ERF genes in lettuce
*coordinations (bp) based on L. sativa genome (version 8)
$'+' indicates forward and '-' indicate reverse orientation in the genome
Name	Gene	Subgroup	Number of AP2 domain	LinkageGroup	Number of Exons	Exon Start	Exon Length	*mRNA_start	*mRNA_end	$Orientation		Another Name	Reference
LsAP2.01	Ls1g38141.1	AP2	2	1	7	0|244|1274|1466|1808|2461|2700	166|753|89|74|51|77|344	43637010	43640053	+
LsAP2.02	Ls1g53680.3	AP2	2	1	13	0|676|772|1067|1302|1620|1833|2076|2242|2315|2492|2629|3391	68|13|203|55|146|104|45|146|21|88|31|26|452	63585062	63588904	-
LsAP2.03	Ls2g109741.3	AP2	2	2	8	0|320|461|684|864|1253|1415|1687	228|69|131|110|279|31|26|8	188059542	188061236	-
LsAP2.04	Ls2g116160.1	AP2	2	2	10	0|900|1015|1137|1316|1773|2196|2415|2621|2805	587|26|31|88|146|45|98|128|78|156	194275046	194278006	+
LsAP2.05	Ls2g63321.2	AP2	2	2	7	0|791|1310|1972|3015|5489|6219	191|83|89|125|77|494|6	134852110	134858334	+
LsAP2.06	Ls2g70201.1	AP2	2	2	8	0|524|762|960|1166|2029|2219|3279	431|128|74|89|9|83|655|112	142462480	142465870	-
LsAP2.07	Ls2g85920.1	AP2	2	2	10	0|801|929|1068|1435|1836|1993|2228|2489|2814	608|26|31|88|146|45|92|167|216|129	162079346	162082288	+		LsAP2-like2	Luo et al, 2021
LsAP2.08	Ls2g88660.1	AP2	2	2	5	0|682|897|1589|1903	587|128|74|89|274	167782345	167784521	-
LsAP2.09	Ls3g63001.1	AP2	2	3	8	0|568|955|1173|1451|2323|2519|3332	467|77|51|74|89|83|607|112	81432520	81435963	-
LsAP2.10	Ls3g85620.1	AP2	2	3	9	0|1664|1839|2039|2198|2400|2551|2728|3473	593|77|51|41|89|9|83|643|349	123538730	123542551	-
LsAP2.11	Ls3g89681.2	AP2	2	3	9	0|837|972|1133|1336|2031|2177|2362|3191	578|26|31|88|146|45|92|332|159	133984861	133988210	+		LsAP2	Luo et al, 2021
LsAP2.12	Ls4g159600.3	AP2	2	4	9	0|574|768|1068|1236|1540|1723|2268|2321	485|77|51|74|89|83|529|30|286	318860116	318862722	-
LsAP2.13	Ls4g165341.1	AP2	2	4	10	0|841|991|1122|1485|2873|3004|3167|3392|4411	569|26|31|88|146|45|92|131|171|198	332994977	332999585	+		LsAP2-like1	Luo et al, 2021
LsAP2.14	Ls4g84981.1	AP2	2	4	7	0|3001|3194|3327|3495|3885|4045	566|77|51|74|89|83|146	137579802	137583992	-
LsAP2.15	Ls5g189741.1	AP2	1	5	7	0|1941|2083|2608|2827|3033|3382	327|48|90|140|107|45|14	336627581	336630976	-
LsAP2.16	Ls6g23441.1	AP2	2	0	9	0|854|2307|2452|2804|2973|3144|3361|4078	761|77|51|74|89|9|83|598|226	14045067	14049370	-
LsAP2.17	Ls6g29600.3	AP2	2	6	9	0|439|647|816|927|1165|1335|1499|1664	14|129|98|45|146|88|31|26|500	41508585	41510748	-
LsAP2.18	Ls6g3561.1	AP2	2	6	7	0|1262|1626|1790|1940|2081|2226	269|83|89|74|51|77|608	3859816	3862649	+
LsAP2.19	Ls6g48361.1	AP2	2	6	8	0|1071|1239|1368|1542|1952|2163|2645	746|77|51|74|89|83|403|136	66805371	66808151	-
LsAP2.20	Ls7g53580.2	AP2	2	7	8	0|733|1368|1574|1750|2443|2615|3071	563|77|51|74|89|83|358|112	75875902	75879084	-
LsAP2.21	Ls8g117021.1	AP2	1	8	4	0|240|1869|2342	149|83|89|129	179269341	179271811	+
LsAP2.22	Ls8g18040.1	AP2	2	8	8	0|323|572|778|995|1237|1422|1754	237|143|107|45|146|91|57|488	23377307	23379548	-
LsAP2.23	Ls8g64920.1	AP2	2	8	8	0|713|1057|1222|1412|1591|1754|1921	569|77|51|74|89|9|83|152	91638114	91640186	-
LsAP2.24	Ls8g78400.2	AP2	1	8	12	0|367|508|617|764|907|1120|1341|1568|1760|1897|2023	9|79|25|137|35|102|134|139|88|31|26|545	113664919	113667486	-
LsAP2.25	Ls9g20420.1	AP2	2	9	9	0|569|775|988|1494|1721|1903|2064|2190	258|120|125|110|146|88|31|26|536	22680859	22683584	-
LsAP2.26	Ls9g30600.3	AP2	1	9	8	0|1214|1566|1790|1946|2181|2318|3041	272|44|89|74|51|59|635|69	32598302	32601411	+
LsAP2.27	Ls9g80800.1	AP2	2	9	9	0|258|855|1064|1158|1342|1522|1656|1852	136|526|83|9|89|74|51|77|500	113579794	113582145	+
LsAP2.28	Ls8g40020.4	AP2	2	8	4	0|99|386|982	10|50|588|711	53943362	53945054	+
LsERF001	Ls1g4460.1	I	1	1	1	0	987	5167457	5168443	-
LsERF002	Ls1g71921.1	I	1	1	1	0	861	86984710	86985570	-
LsERF003	Ls3g10461.1	I	1	3	1	0	891	15026212	15027102	-
LsERF004	Ls6g103940.3	I	1	6	3	0|392|656	16|10|1015	169373016	169374686	+
LsERF005	Ls6g12261.2	I	1	6	4	0|275|476|1861	26|49|44|757	13975745	13978362	-
LsERF006	Ls6g60300.1	I	1	6	1	0	864	86602709	86603572	-
LsERF007	Ls6g84541.2	I	1	6	2	0|515	95|715	139933731	139934960	+
LsERF008	Ls7g105441.1	I	1	7	1	0	708	178035870	178036577	-
LsERF009	Ls8g132101.1	I	1	8	1	0	1164	211844511	211845674	-
LsERF010	Ls9g43700.1	I	1	9	1	0	945	48251769	48252713	+
LsERF011	Ls1g21881.1	II	1	1	1	0	369	25835559	25835927	-
LsERF012	Ls2g85720.1	II	1	2	1	0	471	161778051	161778521	+
LsERF013	Ls3g89921.1	II	1	3	1	0	549	132896299	132896847	+
LsERF014	Ls4g127080.1	II	1	4	1	0	456	234423704	234424159	-
LsERF015	Ls4g133341.1	II	1	4	1	0	420	252876408	252876827	+
LsERF016	Ls4g164580.1	II	1	4	1	0	471	331780903	331781373	+
LsERF017	Ls5g139440.1	II	1	5	1	0	675	268047855	268048529	+
LsERF018	Ls6g106321.1	II	1	6	1	0	528	174515703	174516230	-
LsERF019	Ls6g81041.1	II	1	6	1	0	588	133068496	133069083	+
LsERF020	Ls7g35201.1	II	1	7	2	0|1316	415|59	49137228	49138602	+
LsERF021	Ls8g85941.1	II	1	8	1	0	426	124127537	124127962	+
LsERF022	Ls8g85961.3	II	1	8	1	0	615	124070228	124070842	+
LsERF023	Ls9g29401.1	II	1	9	1	0	276	33578459	33578734	-
LsERF024	Ls1g34721.1	III	1	1	1	0	669	40260641	40261309	-
LsERF025	Ls1g46781.3	III	1	1	4	0|308|413|569	19|77|47|613	53882856	53884037	-
LsERF026	Ls1g51221.2	III	1	1	1	0	609	59765430	59766038	+
LsERF027	Ls2g109761.1	III	1	2	1	0	528	188098883	188099410	-
LsERF028	Ls2g130641.1	III	1	2	1	0	594	210322269	210322862	-		LsCBF1	Park et al, 2020
LsERF029	Ls2g130761.1	III	1	2	1	0	558	210379335	210379892	-
LsERF030	Ls2g130781.1	III	1	2	1	0	426	210397840	210398265	-
LsERF031	Ls2g130801.1	III	1	2	1	0	585	210426558	210427142	-
LsERF032	Ls2g130880.1	III	1	2	1	0	573	210548072	210548644	-
LsERF033	Ls2g133380.1	III	1	2	1	0	573	210621304	210621876	-
LsERF034	Ls2g20801.2	III	1	2	1	0	615	46635107	46635721	+
LsERF035	Ls3g129940.1	III	1	3	1	0	711	234088026	234088736	-
LsERF036	Ls3g1301.2	III	1	3	3	0|332|1386	24|62|577	1254437	1256399	-
LsERF037	Ls3g24201.1	III	1	3	1	0	534	32390122	32390655	-
LsERF038	Ls3g5680.1	III	1	3	1	0	657	8470121	8470777	-
LsERF039	Ls3g5800.1	III	1	3	1	0	543	8255725	8256267	-
LsERF040	Ls4g100980.1	III	1	4	1	0	660	170390146	170390805	-
LsERF041	Ls4g45781.1	III	1	4	1	0	783	67204893	67205675	+
LsERF042	Ls5g108800.1	III	1	5	1	0	552	228985837	228986388	+
LsERF043	Ls5g134561.1	III	1	5	1	0	648	261226137	261226784	+
LsERF044	Ls6g13081.1	III	1	6	1	0	630	10672781	10673410	+		LsCBF2	Park et al, 2020
LsERF045	Ls6g13121.1	III	1	6	1	0	564	10625835	10626398	+
LsERF046	Ls6g13161.1	III	1	6	1	0	552	17506994	17507545	-
LsERF047	Ls6g13181.1	III	1	6	1	0	561	17523369	17523929	-
LsERF048	Ls6g23641.1	III	1	6	1	0	672	30956661	30957332	-
LsERF049	Ls6g41680.3	III	1	6	2	0|76	7|638	55584935	55585648	-
LsERF050	Ls7g11381.1	III	1	7	1	0	798	12937309	12938106	-
LsERF051	Ls7g39881.1	III	1	7	1	0	690	56379132	56379821	-
LsERF052	Ls7g39941.1	III	1	7	1	0	687	56482069	56482755	-
LsERF053	Ls8g96580.1	III	1	8	1	0	771	142985863	142986633	+
LsERF054	Ls9g114680.3	III	1	9	1	0	633	186836649	186837281	+		LsCBF13	Park et al, 2020
LsERF055	Ls9g114720.1	III	1	9	1	0	645	187031234	187031878	+		LsCBF14	Park et al, 2020
LsERF056	Ls9g53921.1	III	1	9	1	0	696	62232796	62233491	-		LsCBF3	Park et al, 2020
LsERF057	Ls9g53960.1	III	1	9	1	0	672	62282593	62283264	+		LsCBF4	Park et al, 2020
LsERF058	Ls9g54101.1	III	1	9	1	0	669	62505221	62505889	-		LsCBF6	Park et al, 2020
LsERF059	Ls9g54101.3	III	1	9	1	0	669	62497515	62498183	-		LsCBF5	Park et al, 2020
LsERF060	Ls9g54581.1	III	1	9	2	0	654	62769828	62770481	-		LsCBF7	Park et al, 2020
LsERF061	Ls9g54680.3	III	1	9	2	0|91	16|653	63227251	63227994	-		LsCBF12	Park et al, 2020
LsERF062	Ls9g54780.1	III	1	9	1	0	633	63158427	63159059	-		LsCBF11	Park et al, 2020
LsERF063	Ls9g54860.1	III	1	9	1	0	663	63099989	63100651	-		LsCBF10	Park et al, 2020
LsERF064	Ls9g54880.1	III	1	9	1	0	663	63083658	63084320	-		LsCBF9	Park et al, 2020
LsERF065	Ls9g54900.1	III	1	9	1	0	702	63051933	63052634	-		LsCBF8	Park et al, 2020
LsERF066	Ls0g43220.1	IV	1	0	1	0	327	79972098	79972424	+
LsERF067	Ls1g16621.1	IV	1	1	1	0	684	19112153	19112836	-
LsERF068	Ls5g22521.3	IV	1	5	1	0	486	46244420	46244905	+
LsERF069	Ls5g25561.1	IV	1	5	1	0	744	54559269	54560012	+
LsERF070	Ls5g92420.1	IV	1	5	1	0	234	203656080	203656313	-
LsERF071	Ls6g8021.1	IV	1	6	1	0	234	12816754	12816987	+
LsERF072	Ls7g50600.1	IV	1	7	5	0|4940|5828|6411|7295	179|31|126|54|63	70682693	70690050	+
LsERF073	Ls8g13141.1	IV	1	8	1	0	807	15916647	15917453	+
LsERF074	Ls9g109681.1	IV	1	9	1	0	234	178792402	178792635	+
LsERF075	Ls9g27440.1	IV	1	9	1	0	834	31763932	31764765	-
LsERF076	Ls9g44381.1	IV	1	9	4	0|145|497|1205	50|119|34|274	47419767	47421245	+
LsERF077	Ls9g60760.1	IV	1	9	1	0	969	76654006	76654974	-		LsDREB2A	Kudo et al, 2014
LsERF078	Ls9g62421.1	IV	1	9	1	0	1104	74925045	74926148	-
LsERF079	Ls1g41980.1	V	1	1	1	0	882	48049699	48050580	-
LsERF080	Ls1g44740.1	V	1	1	2	0|1091	517|83	48446822	48447995	-
LsERF081	Ls2g89300.1	V	1	2	1	0	1134	166088700	166089833	-
LsERF082	Ls4g169860.1	V	1	4	1	0	993	344210660	344211652	+
LsERF083	Ls4g85860.1	V	1	4	2	0|201	83|457	139879278	139879935	+
LsERF084	Ls4g88920.1	V	1	4	2	0|599	517|80	145920018	145920696	+
LsERF085	Ls5g131240.1	V	1	5	2	0|158	77|532	256814755	256815444	-
LsERF086	Ls5g30320.1	V	1	5	2	0|401	83|499	64834571	64835470	+
LsERF087	Ls5g31460.1	V	1	5	1	0	885	67759175	67760059	+
LsERF088	Ls6g19600.3	V	1	6	4	0|1183|1381|1989	15|20|476|83	25508634	25510705	+
LsERF089	Ls6g52740.1	V	1	6	1	0	840	75243847	75244686	+
LsERF090	Ls7g5961.1	V	1	7	1	0	774	6779770	6780543	-
LsERF091	Ls8g49140.1	V	1	8	1	0	1059	68451087	68452145	-
LsERF092	Ls1g31620.1	VI	1	1	1	0	633	37537145	37537777	+
LsERF093	Ls2g134301.1	VI	1	2	1	0	1182	213741284	213742465	+
LsERF094	Ls3g10000.1	VI	1	3	1	0	1071	14399664	14400734	+
LsERF095	Ls4g86121.1	VI	1	4	1	0	750	140572134	140572883	-
LsERF096	Ls5g177360.1	VI	1	5	1	0	783	319835113	319835895	+
LsERF097	Ls5g7841.1	VI	1	5	1	0	699	16457002	16457700	+
LsERF098	Ls6g11860.1	VI	1	6	1	0	1032	13687593	13688624	+
LsERF099	Ls6g16141.1	VI	1	6	1	0	948	21125388	21126335	-
LsERF100	Ls6g85941.1	VI	1	6	1	0	948	140830822	140831769	+
LsERF101	Ls7g1840.1	VI	1	7	1	0	891	2915920	2916810	+
LsERF102	Ls8g153360.1	VI	1	8	1	0	1020	262008974	262009993	+
LsERF103	Ls8g5781.1	VI	1	8	1	0	1029	7819957	7820985	-
LsERF104	Ls8g99561.1	VI	1	8	1	0	756	147029703	147030458	-
LsERF105	Ls9g13601.2	VI	1	9	3	0|223|1761	60|33|753	18472317	18474830	+
LsERF106	Ls0g41681.1	VII	1	4	2	0|793	701|259	148229341	148230392	-
LsERF107	Ls1g38561.1	VII	1	1	2	0|946	662|262	44338412	44339619	-
LsERF108	Ls3g21780.3	VII	1	3	4	0|815|1752|2195	199|479|33|84	31357818	31360096	-
LsERF109	Ls4g166540.1	VII	1	4	1	0	456	336702886	336703341	+
LsERF110	Ls4g166580.1	VII	1	4	1	0	438	336736699	336737136	-
LsERF111	Ls4g166600.1	VII	1	4	1	0	483	336762204	336762686	+
LsERF112	Ls4g166840.1	VII	1	4	1	0	456	337716112	337716567	+
LsERF113	Ls5g136680.3	VII	1	5	3	0|149|1023	24|593|256	265638234	265639512	+
LsERF114	Ls6g76081.3	VII	1	6	4	0|1044|1652|2395	6|63|536|181	128805175	128807750	+
LsERF115	Ls8g164520.1	VII	1	8	2	0|268	144|594	298317633	298318494	-
LsERF116	Ls1g125981.1	VIII	1	1	1	0	576	198393259	198393834	-
LsERF117	Ls4g52000.1	VIII	1	4	1	0	726	76802467	76803192	-
LsERF118	Ls4g52080.1	VIII	1	4	1	0	510	76914603	76915112	-
LsERF119	Ls4g64461.1	VIII	1	4	1	0	672	101176729	101177400	-
LsERF120	Ls5g123361.1	VIII	1	5	1	0	687	247762506	247763192	-
LsERF121	Ls5g128280.1	VIII	1	5	1	0	684	254555051	254555734	+
LsERF122	Ls5g186580.1	VIII	1	5	1	0	492	329931774	329932265	+
LsERF123	Ls7g104600.1	VIII	1	7	1	0	672	175256213	175256884	+
LsERF124	Ls7g114601.1	VIII	1	7	1	0	702	192626013	192626714	+
LsERF125	Ls7g20840.1	VIII	1	7	1	0	534	28522434	28522967	-
LsERF126	Ls7g22540.1	VIII	1	7	1	0	750	28848493	28849242	+
LsERF127	Ls8g135220.1	VIII	1	8	3	0|151|720	85|107|666	220021658	220023043	+
LsERF128	Ls9g105221.1	VIII	1	9	1	0	654	171381395	171382048	+
LsERF129	Ls9g93200.1	VIII	1	9	1	0	660	144093527	144094186	+
LsERF130	Ls0g300.1	IX	1	0	1	0	651	17588373	17589023	-
LsERF131	Ls1g108440.1	IX	1	1	1	0	366	156675255	156675620	-
LsERF132	Ls1g15641.3	IX	1	1	2	0|826	11|619	17980460	17981904	+
LsERF133	Ls2g107780.1	IX	1	2	1	0	642	184569723	184570364	+
LsERF134	Ls2g107800.1	IX	1	2	1	0	558	184577772	184578329	+
LsERF135	Ls2g107840.1	IX	1	2	1	0	306	184604858	184605163	-
LsERF136	Ls2g126980.1	IX	1	2	1	0	816	206778296	206779111	+
LsERF137	Ls2g128021.1	IX	1	2	1	0	915	206923249	206924163	+
LsERF138	Ls2g26261.1	IX	1	2	1	0	1296	57522699	57523994	-
LsERF139	Ls2g45101.1	IX	1	2	1	0	321	102248463	102248783	-
LsERF140	Ls2g70481.1	IX	1	2	1	0	477	143752149	143752625	+
LsERF141	Ls3g121961.1	IX	1	3	1	0	624	204335895	204336518	-
LsERF142	Ls3g126981.1	IX	1	3	1	0	825	219706945	219707769	-
LsERF143	Ls3g127281.1	IX	1	3	1	0	723	218785126	218785848	-
LsERF144	Ls3g127321.1	IX	1	3	1	0	594	218764402	218764995	+
LsERF145	Ls3g127401.1	IX	1	3	1	0	537	218631771	218632307	+
LsERF146	Ls3g131581.1	IX	1	3	1	0	510	220327202	220327711	-
LsERF147	Ls3g66820.3	IX	1	3	1	0	663	86283023	86283685	-
LsERF148	Ls4g22701.1	IX	1	4	1	0	729	36582819	36583547	+
LsERF149	Ls4g40241.1	IX	1	4	1	0	939	60298171	60299109	+
LsERF150	Ls4g40760.1	IX	1	4	1	0	963	59983445	59984407	+
LsERF151	Ls4g40881.3	IX	1	4	1	0	804	59664294	59665097	-
LsERF152	Ls4g46601.1	IX	1	4	1	0	585	67466720	67467304	+
LsERF153	Ls4g51260.1	IX	1	4	1	0	858	75896083	75896940	+
LsERF154	Ls4g51301.1	IX	1	4	1	0	525	75922787	75923311	-
LsERF155	Ls5g173701.1	IX	1	5	1	0	807	317513955	317514761	+
LsERF156	Ls5g182281.1	IX	1	5	1	0	486	328578818	328579303	-
LsERF157	Ls5g182420.1	IX	1	5	1	0	672	328229527	328230198	-
LsERF158	Ls5g28320.1	IX	1	5	1	0	1320	59925480	59926799	-
LsERF159	Ls5g29081.1	IX	1	5	1	0	1233	61544310	61545542	+
LsERF160	Ls5g64721.1	IX	1	5	1	0	441	145839847	145840287	+
LsERF161	Ls6g92761.1	IX	1	6	1	0	666	154937477	154938142	+
LsERF162	Ls6g92840.3	IX	1	6	2	0|837	683|22	155096407	155097265	+
LsERF163	Ls6g92860.1	IX	1	6	1	0	696	155130654	155131349	+
LsERF164	Ls6g92900.1	IX	1	6	1	0	615	155206842	155207456	-
LsERF165	Ls6g92940.1	IX	1	6	1	0	672	155301054	155301725	-
LsERF166	Ls7g35740.1	IX	1	7	1	0	924	48310428	48311351	+
LsERF167	Ls7g35780.1	IX	1	7	1	0	876	48088576	48089451	+
LsERF168	Ls7g35800.1	IX	1	7	1	0	300	48010752	48011051	+
LsERF169	Ls7g54921.1	IX	1	7	1	0	603	77136726	77137328	+
LsERF170	Ls8g92820.1	IX	1	8	1	0	423	134319076	134319498	+
LsERF171	Ls8g9741.1	IX	1	8	1	0	1074	13990074	13991147	+
LsERF172	Ls9g50660.1	IX	1	9	1	0	696	57619602	57620297	+		ERF1	Yoong et al, 2016
LsERF173	Ls9g50700.1	IX	1	9	1	0	792	57705701	57706492	+
LsERF174	Ls9g8601.1	IX	1	9	1	0	645	11895136	11895780	-
LsERF175	Ls9g8621.1	IX	1	9	1	0	480	11770370	11770849	-
LsERF176	Ls1g5340.1	X	1	1	2	0|929	749|436	5916237	5917601	+
LsERF177	Ls3g32080.1	X	1	3	2	0|2152	277|596	42041372	42044119	+
LsERF178	Ls4g138540.1	X	1	4	1	0	579	268250098	268250676	-
LsERF179	Ls4g166640.1	X	1	4	2	0|476	204|642	336837204	336838321	+
LsERF180	Ls4g166720.1	X	1	4	1	0	648	336887156	336887803	-
LsERF181	Ls5g10080.1	X	1	5	2	0|826	115|488	18935561	18936874	-
LsERF182	Ls5g112660.3	X	1	5	1	0	786	237838486	237839271	-
LsERF183	Ls9g110040.1	X	1	9	1	0	864	178315033	178315896	-
LsERF184	Ls9g41960.2	X	1	9	3	0|117|620	36|424|740	45526844	45528203	-
LsERF185	Ls3g59341.3	VI-L	1	3	5	0|555|799|876|1430	24|15|44|51|943	76271225	76273597	-
LsERF186	Ls3g59401.1	VI-L	1	3	1	0	822	76427011	76427832	-
LsERF187	Ls4g17801.1	VI-L	1	4	1	0	387	24992561	24992947	+
LsERF188	Ls4g17901.1	VI-L	1	4	1	0	1044	25122362	25123405	-
LsERF189	Ls8g39441.1	VI-L	1	8	1	0	714	54310763	54311476	+
LsERF190	Ls8g39461.1	VI-L	1	8	1	0	201	54320675	54320875	+
LsERF191	Ls8g39481.2	VI-L	1	8	3	0|115|213	109|86|243	54325993	54326448	+
LsRAV.1	Ls3g30661.1	RAV	1	3	1	0	960	40630825	40631784	-
LsRAV.2	Ls4g19860.1	RAV	1	4	1	0	1065	27027709	27028773	+
LsRAV.3	Ls8g38520.1	RAV	1	8	1	0	1023	51662765	51663787	-
LsSoloist.1	Ls5g180841.3	solo	1	5	7	0|984|1456|1673|1957|2222|2436	178|42|125|85|175|122|137	324080628	324083200	-
LsSoloist.2	Ls8g89300.3	solo	1	8	9	0|140|907|1346|1756|1969|2233|2462|2842	60|55|57|128|82|175|122|102|47	128679186	128682074	-

## Sheet: Table S2
Table S2. List of plant species from Asterid or Rosid subclasses used in this study
*The acronyms were used at Table S4
Species	Common.Name	*Acronym	Subclass	Order	family	Refseq Assembly Accession	Genome (Mb)	Total number of protein-coding genes	AP2/ERF genes (%)
Arabidopsis thaliana	Arabidopsis	At	Rosids	Brassicales	Brassicaceae	GCF_000001735.4	119.669	27445	146 (0.53%)
Hevea brasiliensis	Rubber Tree	Hb	Rosids	Malpighiales	Euphorbiaceae	GCF_001654055.1	1373.53	35184	215 (0.61%)
Medicago truncatula	Medicago	Mt	Rosids	Fabales	Fabaceae	GCF_000219495.3	412.924	50445	217 (0.43%)
Malus domestica	Apple	Md	Rosids	Rosales	Rosaceae	GCF_000148765.1	1874.77	47825	237 (0.5%)
Vitis vinifera	Wine grape	Vv	Rosids	Vitales	Vitaceae	GCF_000003745.3	486.197	25678	149 (0.58%)
Capsicum annuum	Chili Peppers	Ca	Asterids	Solanales	Solanaceae	GCF_000710875.1	2935.88	31108	174 (0.56%)
Cynara cardunculus var. scolymus	Artichoke	Cc	Asterids	Asterales	Asteraceae	GCF_001531365.1	725.198	26327	202 (0.77%)
Helianthus annuus	Sunflower	Ha	Asterids	Asterales	Asteraceae	GCF_002127325.1	3027.84	58230	324 (0.56%)
Olea europaea var. sylvestris	Olive	Oe	Asterids	Lamiales	Oleaceae	GCF_002742605.1	1141.15	40042	283 (0.71%)
Solanum tuberosum	Potato	St	Asterids	Solanales	Solanaceae	GCF_000226075.1	705.934	28328	188 (0.66%)
Lactuca sativa	Lettuce	Ls	Asterid	Asterales	Asteraceae	GenomeID: 37106 at https://genomevolution.org/coge/	2399.51	37826	224 (0.59%)

## Sheet: Table S3
Table S3. BLASTP results of Lettuce AP2/ERF genes against Arabidopsis and Rice
Name	Gene	Subgroup.Lettuce	Arabidopsis AP2/ERF			Rice AP2/ERF
			Top Hit	Subgroup	E-value	Top Hit	Subgroup	E-value
LsAP2.01	Ls1g38141.1	AP2	AT1G72570	AP2	3.37e-121	Os03g56050	AP2	2.78e-118
LsAP2.02	Ls1g53680.3	AP2	AT4G36920	AP2	4.62e-98	Os07g13170	AP2	1.03e-97
LsAP2.03	Ls2g109741.3	AP2	AT4G36920	AP2	1.6e-80	Os07g13170	AP2	2.01e-90
LsAP2.04	Ls2g116160.1	AP2	AT4G36920	AP2	3.12e-89	Os03g60430	AP2	4.58e-97
LsAP2.05	Ls2g63321.2	AP2	AT3G54320	AP2	1.24e-104	Os12g03290	AP2	1.42e-95
LsAP2.06	Ls2g70201.1	AP2	AT5G10510	AP2	8.96e-153	Os04g55970	AP2	9.05e-124
LsAP2.07	Ls2g85920.1	AP2	AT4G36920	AP2	6.78e-125	Os04g55560	AP2	5.64e-99
LsAP2.08	Ls2g88660.1	AP2	AT3G54320	AP2	1.63e-92	Os06g05340	AP2	1.78e-109
LsAP2.09	Ls3g63001.1	AP2	AT5G10510	AP2	2.75e-158	Os06g44750	AP2	1.08e-120
LsAP2.10	Ls3g85620.1	AP2	AT4G37750	AP2	6.94e-142	Os03g12950	AP2	1.65e-140
LsAP2.11	Ls3g89681.2	AP2	AT4G36920	AP2	1.43e-123	Os04g55560	AP2	3.06e-99
LsAP2.12	Ls4g159600.3	AP2	AT4G37750	AP2	3.31e-152	Os03g56050	AP2	5.61e-147
LsAP2.13	Ls4g165341.1	AP2	AT4G36920	AP2	1.11e-128	Os03g60430	AP2	1.7e-100
LsAP2.14	Ls4g84981.1	AP2	AT1G16060	AP2	9.48e-117	Os09g25600	AP2	1.86e-133
LsAP2.15	Ls5g189741.1	AP2	AT4G36920	AP2	1.74e-20	Os05g03040	AP2	1.51e-21
LsAP2.16	Ls6g23441.1	AP2	AT5G17430	AP2	2.3e-150	Os01g67410	AP2	7.56e-159
LsAP2.17	Ls6g29600.3	AP2	AT4G36920	AP2	1.25e-95	Os03g60430	AP2	1.54e-102
LsAP2.18	Ls6g3561.1	AP2	AT3G54320	AP2	2.64e-89	Os06g05340	AP2	1.27e-106
LsAP2.19	Ls6g48361.1	AP2	AT1G51190	AP2	0	Os02g40070	AP2	1.57e-130
LsAP2.20	Ls7g53580.2	AP2	AT5G57390	AP2	7.54e-149	Os06g44750	AP2	9.36e-138
LsAP2.21	Ls8g117021.1	AP2	AT3G54320	AP2	2.34e-57	Os01g59780	AP2	1.47e-45
LsAP2.22	Ls8g18040.1	AP2	AT4G36920	AP2	9.91e-79	Os05g03040	AP2	1.21e-80
LsAP2.23	Ls8g64920.1	AP2	AT1G16060	AP2	1.26e-111	Os09g25600	AP2	9.97e-137
LsAP2.24	Ls8g78400.2	AP2	AT2G28550	AP2	1.57e-60	Os03g60430	AP2	7.74e-58
LsAP2.25	Ls9g20420.1	AP2	AT2G28550	AP2	8.15e-103	Os05g03040	AP2	1.37e-87
LsAP2.26	Ls9g30600.3	AP2	AT2G41710	AP2	6.41e-126	Os05g32270	AP2	3.73e-88
LsAP2.27	Ls9g80800.1	AP2	AT4G37750	AP2	3.67e-150	Os03g12950	AP2	5.08e-129
LsAP2.28	Ls8g40020.4	AP2	AT1G68550	VI-L	3.37e-32	Os09g13940	VI-L	7.78e-24
LsERF001	Ls1g4460.1	I	AT1G78080	I	3.85e-86	Os03g09170	I	9.86e-58
LsERF002	Ls1g71921.1	I	AT4G13620	I	1.3e-58	Os08g31580	I	1.44e-31
LsERF003	Ls3g10461.1	I	AT1G64380	I	1.24e-64	Os05g49700	I	7.32e-55
LsERF004	Ls6g103940.3	I	AT1G78080	I	9.5e-81	Os02g51670	I	2.13e-54
LsERF005	Ls6g12261.2	I	AT1G64380	I	1.32e-53	Os05g49700	I	4.42e-45
LsERF006	Ls6g60300.1	I	AT4G13620	I	5.92e-55	Os09g20350	I	4.02e-34
LsERF007	Ls6g84541.2	I	AT1G64380	I	6.73e-39	Os05g49700	I	4.34e-33
LsERF008	Ls7g105441.1	I	AT5G65130	I	2.18e-33	Os02g42585	I	8.33e-30
LsERF009	Ls8g132101.1	I	AT4G28140	I	1.19e-53	Os02g42585	I	2.56e-48
LsERF010	Ls9g43700.1	I	AT1G78080	I	2.78e-96	Os02g51670	I	4.69e-59
LsERF011	Ls1g21881.1	II	AT5G67190	II	9.87e-47	Os06g07030	II	2.22e-43
LsERF012	Ls2g85720.1	II	AT2G23340	II	5.86e-53	Os04g55520	II	1.08e-43
LsERF013	Ls3g89921.1	II	AT2G23340	II	2.2e-56	Os04g55520	II	9.02e-44
LsERF014	Ls4g127080.1	II	AT5G67190	II	2.12e-51	Os04g55520	II	1.04e-43
LsERF015	Ls4g133341.1	II	AT1G22810	II	3.83e-45	Os01g66270	II	2.51e-30
LsERF016	Ls4g164580.1	II	AT2G23340	II	9.42e-58	Os04g55520	II	8.47e-45
LsERF017	Ls5g139440.1	II	AT1G19210	II	2.98e-54	Os06g09760	II	5.66e-34
LsERF018	Ls6g106321.1	II	AT1G21910	II	1.4e-40	Os06g09790	II	2.56e-25
LsERF019	Ls6g81041.1	II	AT1G21910	II	6.24e-45	Os03g15660	II	2.94e-27
LsERF020	Ls7g35201.1	II	AT1G19210	II	7.9e-48	Os06g09760	II	5e-35
LsERF021	Ls8g85941.1	II	AT5G21960	II	5.92e-37	Os06g09717	II	1.15e-27
LsERF022	Ls8g85961.3	II	AT1G19210	II	2.17e-55	Os02g54050	II	1.38e-35
LsERF023	Ls9g29401.1	II	AT5G67190	II	2.7e-33	Os04g55520	II	3.76e-31
LsERF024	Ls1g34721.1	III	AT5G11590	III	2.32e-57	Os04g46440	III	1.96e-43
LsERF025	Ls1g46781.3	III	AT5G11590	III	2.57e-62	Os10g41130	III	2.89e-43
LsERF026	Ls1g51221.2	III	AT2G36450	III	8.04e-59	Os01g73770	III	5.56e-42
LsERF027	Ls2g109761.1	III	AT5G52020	III	5.14e-43	Os01g73770	III	4.4e-36
LsERF028	Ls2g130641.1	III	AT5G51990	III	7.31e-77	Os04g48350	III	5.26e-55
LsERF029	Ls2g130761.1	III	AT5G52020	III	1.18e-46	Os01g73770	III	3.07e-41
LsERF030	Ls2g130781.1	III	AT5G51990	III	1.85e-29	Os01g73770	III	3.54e-28
LsERF031	Ls2g130801.1	III	AT5G52020	III	3.91e-46	Os01g73770	III	3.66e-39
LsERF032	Ls2g130880.1	III	AT5G52020	III	4.25e-40	Os01g73770	III	6.77e-34
LsERF033	Ls2g133380.1	III	AT5G52020	III	1.76e-40	Os01g73770	III	5.64e-34
LsERF034	Ls2g20801.2	III	AT2G36450	III	1.41e-50	Os01g73770	III	4.54e-39
LsERF035	Ls3g129940.1	III	AT2G44940	III	6.04e-52	Os02g43970	III	1.66e-48
LsERF036	Ls3g1301.2	III	AT5G11590	III	5.51e-50	Os02g43940	III	1.31e-41
LsERF037	Ls3g24201.1	III	AT1G71450	III	1.25e-55	Os01g10370	III	2.45e-28
LsERF038	Ls3g5680.1	III	AT5G52020	III	2.95e-49	Os02g45420	III	3.38e-47
LsERF039	Ls3g5800.1	III	AT5G52020	III	1.18e-42	Os02g45420	III	1.28e-37
LsERF040	Ls4g100980.1	III	AT5G11590	III	6.55e-55	Os04g46440	III	7.1e-43
LsERF041	Ls4g45781.1	III	AT2G44940	III	1.87e-53	Os10g41130	III	5.79e-44
LsERF042	Ls5g108800.1	III	AT5G52020	III	1.51e-42	Os01g73770	III	1.02e-34
LsERF043	Ls5g134561.1	III	AT5G11590	III	4.33e-52	Os04g46440	III	4.34e-44
LsERF044	Ls6g13081.1	III	AT5G51990	III	6.18e-68	Os04g48350	III	6.14e-51
LsERF045	Ls6g13121.1	III	AT5G52020	III	1.93e-45	Os02g45420	III	7.36e-40
LsERF046	Ls6g13161.1	III	AT1G71450	III	1.94e-46	Os11g13840	III	6.99e-29
LsERF047	Ls6g13181.1	III	AT1G71450	III	8.96e-54	Os11g13840	III	7.51e-30
LsERF048	Ls6g23641.1	III	AT5G11590	III	1.13e-68	Os10g41130	III	1.39e-46
LsERF049	Ls6g41680.3	III	AT5G51990	III	2.02e-57	Os01g73770	III	1.88e-51
LsERF050	Ls7g11381.1	III	AT2G44940	III	7.57e-62	Os10g41130	III	3.16e-50
LsERF051	Ls7g39881.1	III	AT5G11590	III	1.86e-56	Os10g41130	III	2.83e-44
LsERF052	Ls7g39941.1	III	AT5G11590	III	2.69e-56	Os10g41130	III	1.35e-44
LsERF053	Ls8g96580.1	III	AT4G32800	III	2.09e-59	Os10g41130	III	6.27e-41
LsERF054	Ls9g114680.3	III	AT5G51990	III	5.83e-69	Os01g73770	III	3.68e-47
LsERF055	Ls9g114720.1	III	AT5G51990	III	4.09e-64	Os04g48350	III	5.23e-46
LsERF056	Ls9g53921.1	III	AT5G51990	III	2.03e-74	Os01g73770	III	2.01e-52
LsERF057	Ls9g53960.1	III	AT4G25470	III	2.46e-74	Os04g48350	III	2.44e-54
LsERF058	Ls9g54101.1	III	AT5G51990	III	3.79e-69	Os04g48350	III	3.81e-54
LsERF059	Ls9g54101.3	III	AT5G51990	III	4.35e-69	Os04g48350	III	1e-51
LsERF060	Ls9g54581.1	III	AT4G25470	III	2.71e-66	Os01g73770	III	2.05e-50
LsERF061	Ls9g54680.3	III	AT5G51990	III	4.41e-65	Os01g73770	III	9.14e-51
LsERF062	Ls9g54780.1	III	AT5G51990	III	3.26e-65	Os01g73770	III	2.08e-47
LsERF063	Ls9g54860.1	III	AT5G51990	III	1.21e-65	Os01g73770	III	4.05e-47
LsERF064	Ls9g54880.1	III	AT5G51990	III	6.81e-66	Os01g73770	III	2.69e-46
LsERF065	Ls9g54900.1	III	AT5G51990	III	9.28e-65	Os01g73770	III	2.41e-46
LsERF066	Ls0g43220.1	IV	AT5G05410	IV	2.47e-26	Os08g45110	IV	4.8e-27
LsERF067	Ls1g16621.1	IV	AT1G75490	IV	2.5e-43	Os03g07830	IV	2.39e-35
LsERF068	Ls5g22521.3	IV	AT5G05410	IV	1.6e-42	Os01g07120	IV	6.74e-46
LsERF069	Ls5g25561.1	IV	AT1G75490	IV	2.06e-46	Os08g45110	IV	3.34e-36
LsERF070	Ls5g92420.1	IV	AT5G05410	IV	1.82e-35	Os08g45110	IV	5.15e-37
LsERF071	Ls6g8021.1	IV	AT1G75490	IV	1.56e-37	Os08g45110	IV	1.31e-37
LsERF072	Ls7g50600.1	IV	AT5G18450	IV	3.73e-31	Os08g45110	IV	1.6e-31
LsERF073	Ls8g13141.1	IV	AT2G40350	IV	4e-47	Os01g07120	IV	4.52e-57
LsERF074	Ls9g109681.1	IV	AT1G75490	IV	2.54e-35	Os08g45110	IV	1.33e-36
LsERF075	Ls9g27440.1	IV	AT3G57600	IV	8.61e-86	Os03g07830	IV	7.58e-68
LsERF076	Ls9g44381.1	IV	AT1G75490	IV	2.81e-34	Os08g45110	IV	8.89e-35
LsERF077	Ls9g60760.1	IV	AT2G40340	IV	2.91e-53	Os01g07120	IV	1.81e-54
LsERF078	Ls9g62421.1	IV	AT2G40220	IV	5.98e-44	Os05g28350	IV	1.05e-29
LsERF079	Ls1g41980.1	V	AT5G19790	V	2.05e-28	Os07g10410	V	7.19e-29
LsERF080	Ls1g44740.1	V	AT1G15360	V	2.27e-70	Os02g10760	V	1.18e-67
LsERF081	Ls2g89300.1	V	AT5G19790	V	1.12e-32	Os12g39330	V	2.04e-50
LsERF082	Ls4g169860.1	V	AT5G19790	V	1.58e-35	Os12g39330	V	3.79e-48
LsERF083	Ls4g85860.1	V	AT5G25190	V	1.2e-67	Os02g55380	V	3.09e-47
LsERF084	Ls4g88920.1	V	AT1G15360	V	4.03e-83	Os02g10760	V	1.45e-84
LsERF085	Ls5g131240.1	V	AT1G15360	V	1.05e-77	Os02g10760	V	3.02e-82
LsERF086	Ls5g30320.1	V	AT1G15360	V	2.08e-73	Os02g10760	V	2.93e-68
LsERF087	Ls5g31460.1	V	AT5G19790	V	1.23e-27	Os12g39330	V	7.83e-30
LsERF088	Ls6g19600.3	V	AT5G25190	V	5.32e-78	Os02g55380	V	2.67e-48
LsERF089	Ls6g52740.1	V	AT5G19790	V	2.01e-55	Os07g10410	V	8.6e-43
LsERF090	Ls7g5961.1	V	AT5G19790	V	2.45e-29	Os07g10410	V	1.78e-30
LsERF091	Ls8g49140.1	V	AT5G19790	V	1.9e-34	Os12g39330	V	1.72e-52
LsERF092	Ls1g31620.1	VI	AT1G80580	VIII	4.88e-32	Os02g32040	VIII	4.94e-27
LsERF093	Ls2g134301.1	VI	AT4G27950	VI	3.93e-62	Os01g12440	VI	1.6e-38
LsERF094	Ls3g10000.1	VI	AT4G23750	VI	2.23e-62	Os01g12440	VI	4.32e-37
LsERF095	Ls4g86121.1	VI	AT1G80580	VIII	4.28e-34	Os04g32790	VIII	3.99e-27
LsERF096	Ls5g177360.1	VI	AT4G27950	VI	1.25e-42	Os01g46870	VI	8.65e-29
LsERF097	Ls5g7841.1	VI	AT1G80580	VIII	3.79e-31	Os04g32790	VIII	2.57e-27
LsERF098	Ls6g11860.1	VI	AT4G23750	VI	7.38e-57	Os01g12440	VI	1.89e-38
LsERF099	Ls6g16141.1	VI	AT5G18560	VIII	1.14e-49	Os07g47330	VIII	3.75e-45
LsERF100	Ls6g85941.1	VI	AT4G23750	VI	2.22e-53	Os01g12440	VI	2.2e-32
LsERF101	Ls7g1840.1	VI	AT4G27950	VI	7.85e-45	Os01g12440	VI	6.34e-32
LsERF102	Ls8g153360.1	VI	AT1G24590	VIII	6.9e-45	Os04g32790	VIII	2.76e-32
LsERF103	Ls8g5781.1	VI	AT4G27950	VI	4.31e-59	Os01g12440	VI	4.56e-37
LsERF104	Ls8g99561.1	VI	AT4G27950	VI	1.52e-37	Os01g12440	VI	2.38e-27
LsERF105	Ls9g13601.2	VI	AT4G27950	VI	2.76e-41	Os01g46870	VI	2.88e-27
LsERF106	Ls0g41681.1	VII	AT1G53910	VII	1.2e-69	Os06g09390	VII	3.35e-68
LsERF107	Ls1g38561.1	VII	AT1G53910	VII	1.32e-47	Os06g09390	VII	6.24e-56
LsERF108	Ls3g21780.3	VII	AT3G16770	VII	7.61e-55	Os06g09390	VII	3.59e-33
LsERF109	Ls4g166540.1	VII	AT2G47520	VII	9.7e-27	Os09g28440	X	3.71e-27
LsERF110	Ls4g166580.1	VII	AT2G47520	VII	1.45e-24	Os08g36920	X	1.38e-25
LsERF111	Ls4g166600.1	VII	AT2G47520	VII	1.31e-22	Os09g28440	X	2.36e-28
LsERF112	Ls4g166840.1	VII	AT2G47520	VII	4.1e-26	Os08g36920	X	2.62e-29
LsERF113	Ls5g136680.3	VII	AT1G53910	VII	2.28e-58	Os02g54160	VII	1.61e-59
LsERF114	Ls6g76081.3	VII	AT3G16770	VII	4.93e-49	Os06g09390	VII	3.93e-31
LsERF115	Ls8g164520.1	VII	AT2G47520	VII	5.74e-46	Os06g09390	VII	9.46e-43
LsERF116	Ls1g125981.1	VIII	AT3G15210	VIII	6.86e-37	Os04g52090	VIII	1.89e-33
LsERF117	Ls4g52000.1	VIII	AT3G15210	VIII	5.45e-41	Os04g52090	VIII	1.74e-28
LsERF118	Ls4g52080.1	VIII	AT1G28360	VIII	5.98e-47	Os05g41760	VIII	3.13e-31
LsERF119	Ls4g64461.1	VIII	AT3G15210	VIII	1.46e-37	Os05g29810	VII	5.33e-28
LsERF120	Ls5g123361.1	VIII	AT1G50640	VIII	8.16e-42	Os04g57340	VIII	9.5e-34
LsERF121	Ls5g128280.1	VIII	AT3G15210	VIII	2.57e-42	Os05g29810	VII	1.65e-29
LsERF122	Ls5g186580.1	VIII	AT3G15210	VIII	3.22e-32	Os05g41760	VIII	1.93e-29
LsERF123	Ls7g104600.1	VIII	AT3G15210	VIII	1.82e-42	Os01g58420	VIII	9.1e-34
LsERF124	Ls7g114601.1	VIII	AT1G50640	VIII	1.11e-51	Os04g57340	VIII	1.07e-29
LsERF125	Ls7g20840.1	VIII	AT1G28360	VIII	6.11e-48	Os05g41760	VIII	4.37e-31
LsERF126	Ls7g22540.1	VIII	AT5G44210	VIII	2.62e-38	Os05g29810	VII	8.04e-28
LsERF127	Ls8g135220.1	VIII	AT5G44210	VIII	2.01e-39	Os04g32620	X	2.18e-28
LsERF128	Ls9g105221.1	VIII	AT1G50640	VIII	2.88e-43	Os04g57340	VIII	3.62e-34
LsERF129	Ls9g93200.1	VIII	AT3G20310	VIII	2.81e-48	Os04g57340	VIII	4.95e-29
LsERF130	Ls0g300.1	IX	AT3G23240	Ix	2.75e-73	Os03g64260	IX	4.29e-48
LsERF131	Ls1g108440.1	IX	AT3G23230	IX	2e-29	Os09g39810	IX	1.38e-26
LsERF132	Ls1g15641.3	IX	AT3G23240	IX	4.26e-59	Os03g64260	IX	1.11e-48
LsERF133	Ls2g107780.1	IX	AT3G23240	IX	7.1e-72	Os03g64260	IX	7.63e-50
LsERF134	Ls2g107800.1	IX	AT3G23240	IX	1.2e-67	Os03g64260	IX	5.18e-47
LsERF135	Ls2g107840.1	IX	AT2G31230	IX	8.99e-36	Os03g64260	IX	2.5e-32
LsERF136	Ls2g126980.1	IX	AT5G47220	IX	9.39e-59	Os02g43790	IX	1.61e-56
LsERF137	Ls2g128021.1	IX	AT5G51190	IX	3.4e-53	Os04g46250	IX	4.76e-35
LsERF138	Ls2g26261.1	IX	AT2G44840	IX	3.55e-29	Os02g43790	IX	1.38e-24
LsERF139	Ls2g45101.1	IX	AT3G23230	IX	3.87e-23	Os04g18650	IX	7.85e-19
LsERF140	Ls2g70481.1	IX	AT3G23240	IX	4.05e-46	Os03g64260	IX	1.21e-40
LsERF141	Ls3g121961.1	IX	AT3G23240	IX	5.36e-68	Os03g64260	IX	3.08e-46
LsERF142	Ls3g126981.1	IX	AT2G44840	IX	2.67e-34	Os04g46220	IX	1.47e-29
LsERF143	Ls3g127281.1	IX	AT2G44840	IX	2.61e-33	Os02g43820	IX	1.65e-30
LsERF144	Ls3g127321.1	IX	AT2G44840	IX	3.31e-19	Os02g43820	IX	4.8e-19
LsERF145	Ls3g127401.1	IX	AT2G44840	IX	6.25e-22	Os02g43820	IX	4.75e-21
LsERF146	Ls3g131581.1	IX	AT2G44840	IX	1.73e-43	Os04g46220	IX	2.07e-31
LsERF147	Ls3g66820.3	IX	AT3G23240	IX	4.59e-50	Os03g64260	IX	1.38e-43
LsERF148	Ls4g22701.1	IX	AT2G44840	IX	3.12e-20	Os04g46220	IX	1.76e-18
LsERF149	Ls4g40241.1	IX	AT2G44840	IX	4.03e-32	Os04g46240	IX	3e-27
LsERF150	Ls4g40760.1	IX	AT2G44840	IX	5.46e-30	Os04g46220	IX	4e-27
LsERF151	Ls4g40881.3	IX	AT2G44840	IX	2.72e-30	Os04g46220	IX	4.27e-27
LsERF152	Ls4g46601.1	IX	AT2G44840	IX	1.26e-44	Os04g46250	IX	1.02e-32
LsERF153	Ls4g51260.1	IX	AT4G18450	IX	3.95e-42	Os05g49010	IX	1.14e-38
LsERF154	Ls4g51301.1	IX	AT5G47220	IX	1.84e-41	Os02g43790	IX	2.36e-34
LsERF155	Ls5g173701.1	IX	AT4G17490	IX	4.42e-35	Os02g43820	IX	1.5e-30
LsERF156	Ls5g182281.1	IX	AT3G23230	IX	1.34e-39	Os03g05590	IX	1.31e-38
LsERF157	Ls5g182420.1	IX	AT3G23240	IX	8.98e-72	Os03g64260	IX	6.47e-51
LsERF158	Ls5g28320.1	IX	AT2G44840	IX	1.04e-30	Os02g43790	IX	1.42e-24
LsERF159	Ls5g29081.1	IX	AT2G44840	IX	4.27e-30	Os02g43790	IX	1.07e-26
LsERF160	Ls5g64721.1	IX	AT3G23230	IX	1.77e-44	Os03g05590	IX	1.41e-36
LsERF161	Ls6g92761.1	IX	AT4G17490	IX	2.38e-44	Os02g43820	IX	2.02e-35
LsERF162	Ls6g92840.3	IX	AT5G47220	IX	7.17e-70	Os02g43790	IX	7.83e-51
LsERF163	Ls6g92860.1	IX	AT5G47220	IX	3.28e-70	Os02g43790	IX	1.73e-51
LsERF164	Ls6g92900.1	IX	AT5G47220	IX	6.4e-53	Os02g43790	IX	1.58e-40
LsERF165	Ls6g92940.1	IX	AT5G47220	IX	6.65e-69	Os02g43790	IX	1.15e-48
LsERF166	Ls7g35740.1	IX	AT2G44840	IX	6.14e-36	Os04g46240	IX	9.32e-29
LsERF167	Ls7g35780.1	IX	AT2G44840	IX	4.08e-35	Os04g46240	IX	6.53e-29
LsERF168	Ls7g35800.1	IX	AT2G44840	IX	9.52e-32	Os02g43790	IX	4.63e-27
LsERF169	Ls7g54921.1	IX	AT2G44840	IX	3.03e-26	Os02g42585	IX	1.65e-23
LsERF170	Ls8g92820.1	IX	AT3G23230	IX	3.07e-43	Os04g18650	IX	7.05e-37
LsERF171	Ls8g9741.1	IX	AT5G47230	IX	2.37e-41	Os04g46240	IX	5.86e-35
LsERF172	Ls9g50660.1	IX	AT2G44840	IX	9.17e-64	Os02g43790	IX	4.15e-59
LsERF173	Ls9g50700.1	IX	AT5G51190	IX	2.21e-57	Os02g43820	IX	1.13e-34
LsERF174	Ls9g8601.1	IX	AT3G23240	IX	1.16e-59	Os03g64260	IX	1.12e-48
LsERF175	Ls9g8621.1	IX	AT3G23230	IX	3.6e-43	Os03g05590	IX	1.53e-37
LsERF176	Ls1g5340.1	X	AT5G61890	X	2.25e-35	Os04g32620	X	2.68e-34
LsERF177	Ls3g32080.1	X	AT5G13330	X	9.67e-45	Os04g32620	X	1.18e-46
LsERF178	Ls4g138540.1	X	AT5G61890	X	9.27e-35	Os04g32620	X	1.68e-31
LsERF179	Ls4g166640.1	X	AT4G34410	X	4.67e-30	Os02g52670	X	2.07e-34
LsERF180	Ls4g166720.1	X	AT2G47520	VII	7.73e-30	Os09g28440	X	4.08e-35
LsERF181	Ls5g10080.1	X	AT5G61890	X	1.16e-48	Os04g32620	X	5e-51
LsERF182	Ls5g112660.3	X	AT4G34410	X	3.56e-35	Os09g28440	X	6.88e-41
LsERF183	Ls9g110040.1	X	AT4G34410	X	3.81e-32	Os09g28440	X	3.26e-35
LsERF184	Ls9g41960.2	X	AT2G33710	X	5.26e-36	Os04g32620	X	5.42e-36
LsERF185	Ls3g59341.3	VI-L	AT1G68550	VI-L	1.47e-24	Os09g13940	VI-L	2.31e-22
LsERF186	Ls3g59401.1	VI-L	AT1G68550	VI-L	2.65e-29	Os09g13940	VI-L	1.68e-25
LsERF187	Ls4g17801.1	VI-L	AT1G12980	VIII	4.25e-10	Os09g13940	VI-L	2.4e-09
LsERF188	Ls4g17901.1	VI-L	AT1G68550	VI-L	4.31e-29	Os01g46870	VI	1.49e-22
LsERF189	Ls8g39441.1	VI-L	AT1G68550	VI-L	3.76e-15	Os04g32620	X	1.59e-12
LsERF190	Ls8g39461.1	VI-L	AT1G28370	VIII	1.04e-15	Os09g11480	VII	3.01e-12
LsERF191	Ls8g39481.2	VI-L	AT4G23750	VI	2.27e-11	Os04g55520	II	5.9e-11
LsRAV.1	Ls3g30661.1	RAV	AT1G50680	RAV	7.98e-95	Os01g49830	RAV	2.37e-50
LsRAV.2	Ls4g19860.1	RAV	AT1G13260	RAV	1.65e-140	Os01g49830	RAV	1.28e-116
LsRAV.3	Ls8g38520.1	RAV	AT1G13260	RAV	1.32e-143	Os01g49830	RAV	1.4e-117
LsSoloist.1	Ls5g180841.3	solo	AT4G13040	Solo	1e-46	Os02g29550	Solo	4.69e-47
LsSoloist.2	Ls8g89300.3	solo	AT4G13040	Solo	1.71e-45	Os02g29550	Solo	4.26e-43

## Sheet: Table S4
Table S4. List of orthologous groups among ten plant species
Orthologous Group	Lettuce	Capsicum annuum	Cynara cardunculus	Helianthus annuus	Olea europaea	Solanum tuberosum	Arabidopsis thaliana	Hevea brasiliensis	Malus domestica	Medicago truncatula	Vitis vinifera
Group1000	LsERF028;LsERF056;LsERF057	Ca|XP_016564714.1	Cc|XP_024975240.1;Cc|XP_024964375.1	Ha|XP_021974247.1;Ha|XP_022006654.1;Ha|XP_021984743.1;Ha|XP_021991617.1;Ha|XP_022014201.1;Ha|XP_022014212.1;Ha|XP_022014247.1;Ha|XP_022014296.1;Ha|XP_022014303.1;Ha|XP_022015047.1;Ha|XP_022015054.1;Ha|XP_022015062.1;Ha|XP_022005002.1	Oe|XP_022888317.1	St|NP_001274856.1;St|NP_001274894.1;St|XP_006353374.1	At|AT4G25470.1;At|AT4G25480.1;At|AT4G25490.1;At|AT5G51990.1	Hb|XP_021649059.1;Hb|XP_021691379.1	Md|XP_008376515.1;Md|XP_008377096.1	Mt|XP_013452561.1;Mt|XP_013452562.1;Mt|XP_013452563.1;Mt|XP_013452564.1;Mt|XP_013452566.1;Mt|XP_013452567.1;Mt|XP_013452572.1;Mt|XP_013452583.1;Mt|XP_013452589.1;Mt|XP_003592322.1;Mt|XP_013452576.1;Mt|XP_013452582.1;Mt|XP_013452585.1	Vv|XP_019081607.1
Group1001	LsERF173;LsERF137	Ca|XP_016573355.1;Ca|XP_016551652.1	Cc|XP_024967729.1	Ha|XP_022033294.1;Ha|XP_022034941.1;Ha|XP_021974143.1	Oe|XP_022872923.1;Oe|XP_022890260.1;Oe|XP_022858417.1	St|XP_006358219.1;St|XP_015169356.1;St|XP_015169357.1;St|XP_006365342.1	At|AT5G51190.1;At|AT5G61600.1	Hb|XP_021686944.1;Hb|XP_021687038.1	Md|XP_008343687.1;Md|XP_008376370.1	Mt|XP_013467284.1	Vv|XP_002281779.1;Vv|XP_002281813.1;Vv|XP_002281912.1;Vv|XP_002281931.1;Vv|XP_002281947.1;Vv|XP_002281954.1;Vv|XP_002281966.1;Vv|XP_002282048.2;Vv|XP_002282181.1;Vv|XP_003634024.1;Vv|XP_010662304.1;Vv|XP_002281871.1;Vv|XP_002282167.1;Vv|XP_002282239.1;Vv|XP_002282245.1;Vv|XP_002282253.1;Vv|XP_003634025.1;Vv|XP_003634026.2
Group1002	LsERF162;LsERF163;LsERF165;LsERF136;LsERF172;LsERF164	Ca|XP_016574729.1;Ca|XP_016553616.1	Cc|XP_024996676.1;Cc|XP_024976426.1;Cc|XP_024970926.1	Ha|XP_022002253.1;Ha|XP_022002255.1;Ha|XP_022002256.1;Ha|XP_022006559.1;Ha|XP_021974144.1	Oe|XP_022868653.1;Oe|XP_022872924.1;Oe|XP_022890259.1	St|NP_001275603.1;St|XP_006365341.2;St|XP_006359238.1	At|AT4G17500.1;At|AT5G47220.1	Hb|XP_021639097.1;Hb|XP_021675708.1;Hb|XP_021686967.1	Md|XP_008337240.1;Md|XP_008337947.1;Md|XP_008352246.1;Md|XP_008352414.1	Mt|XP_003608658.1	Vv|XP_002270581.2;Vv|XP_002279585.2
Group1003	LsAP2.27;LsAP2.10;LsAP2.12	Ca|XP_016560917.1;Ca|XP_016568915.1	Cc|XP_024969664.1;Cc|XP_024963009.1;Cc|XP_024975140.1	Ha|XP_021983027.1;Ha|XP_021992494.1;Ha|XP_021998451.1;Ha|XP_022011394.1	Oe|XP_022848851.1;Oe|XP_022864340.1;Oe|XP_022870872.1;Oe|XP_022875251.1;Oe|XP_022843119.1	St|XP_006356836.1;St|XP_006363801.1	At|AT4G37750.1	Hb|XP_021649956.1;Hb|XP_021681364.1;Hb|XP_021682654.1;Hb|XP_021687365.1	Md|XP_008351962.1;Md|XP_008360817.1;Md|XP_008380100.1;Md|XP_008393692.1;Md|XP_017180558.1	Mt|XP_003608564.2;Mt|XP_013461815.1;Mt|XP_013465957.1	Vv|XP_002285467.2;Vv|XP_010645297.1
Group1004	LsERF147;LsERF140	Ca|XP_016556044.1;Ca|XP_016556049.1;Ca|XP_016574513.1	Cc|XP_024984784.1;Cc|XP_024963061.1;Cc|XP_024974449.1	Ha|XP_021980611.1;Ha|XP_022006982.1;Ha|XP_022018416.1;Ha|XP_022033308.1;Ha|XP_022033309.1	Oe|XP_022841793.1;Oe|XP_022846454.1;Oe|XP_022853830.1;Oe|XP_022853831.1;Oe|XP_022853835.1;Oe|XP_022869425.1;Oe|XP_022869428.1;Oe|XP_022869765.1;Oe|XP_022893761.1	St|XP_015166367.1;St|XP_006352403.1;St|XP_006346761.1	.	.	Md|XP_008349063.1;Md|XP_017190591.1	Mt|XP_013468500.1;Mt|XP_013468502.1;Mt|XP_013468504.1;Mt|XP_013468505.1;Mt|XP_013468506.1;Mt|XP_013468507.1	.
Group1005	LsERF129	Ca|XP_016545297.1;Ca|XP_016581345.1	Cc|XP_024959998.1;Cc|XP_024977384.1	Ha|XP_021989430.1;Ha|XP_022001531.1	Oe|XP_022846027.1;Oe|XP_022846028.1;Oe|XP_022846029.1;Oe|XP_022855225.1	St|XP_006346195.1;St|XP_006352525.1	At|AT1G50640.1;At|AT3G20310.1	Hb|XP_021659110.1;Hb|XP_021683335.1;Hb|XP_021687562.1;Hb|XP_021692276.1	Md|XP_008345035.1;Md|XP_008359254.1;Md|XP_008364528.1;Md|XP_008385842.1;Md|XP_008385843.1	Mt|XP_013459877.1	Vv|XP_002278022.1
Group1006	LsAP2.13;LsAP2.07;LsAP2.11	Ca|XP_016561036.1;Ca|XP_016570195.1	Cc|XP_024974405.1;Cc|XP_024978236.1;Cc|XP_024976524.1	Ha|XP_021998113.1;Ha|XP_021982803.1;Ha|XP_022012983.1;Ha|XP_021987364.1;Ha|XP_022040893.1	Oe|XP_022853293.1;Oe|XP_022853981.1	St|XP_006339870.1;St|XP_006343193.1;St|XP_006360214.1	At|AT4G36920.1	Hb|XP_021637682.1;Hb|XP_021659824.1	Md|XP_008382290.1	Mt|XP_013453492.1;Mt|XP_013457432.1	Vv|NP_001267881.1
Group1007	LsERF186;LsAP2.28	Ca|XP_016548314.1	Cc|XP_024989521.1	Ha|XP_021976536.1;Ha|XP_022015375.1	Oe|XP_022864867.1;Oe|XP_022868170.1;Oe|XP_022887377.1;Oe|XP_022887380.1	St|XP_006344128.1;St|XP_006367037.2	At|AT1G68550.1;At|AT3G25890.1	Hb|XP_021637929.1;Hb|XP_021663699.1	Md|XP_008367011.1;Md|XP_008368213.1;Md|XP_008389293.1	Mt|XP_003592475.2;Mt|XP_003627491.2;Mt|XP_013444500.1;Mt|XP_013470186.1	Vv|XP_010647698.1
Group1008	LsERF016;LsERF013	Ca|XP_016561035.1	Cc|XP_024978478.1	Ha|XP_022011371.1;Ha|XP_021982800.1;Ha|XP_021987435.1	Oe|XP_022844732.1;Oe|XP_022846100.1;Oe|XP_022863906.1;Oe|XP_022865079.1;Oe|XP_022876127.1;Oe|XP_022879501.1	St|XP_006339868.1	At|AT2G23340.1;At|AT3G50260.1;At|AT4G36900.1;At|AT5G67190.1	Hb|XP_021662319.1;Hb|XP_021662320.1	Md|XP_008340308.1;Md|XP_008352509.1	Mt|XP_003611687.1	Vv|NP_001268123.1
Group1009	LsRAV.3;LsRAV.2	Ca|XP_016548054.1	Cc|XP_024988000.1;Cc|XP_024990296.1	Ha|XP_021976588.1;Ha|XP_021997432.1;Ha|XP_022020644.1	Oe|XP_022854371.1;Oe|XP_022858478.1;Oe|XP_022881998.1	St|XP_006362535.1	At|AT1G13260.1;At|AT3G25730.1;At|AT1G25560.1;At|AT1G68840.1	Hb|XP_021649623.1;Hb|XP_021649928.1	Md|XP_008339704.1;Md|XP_008350869.1	Mt|XP_003591822.1;Mt|XP_003614455.2	Vv|XP_002281709.2
Group1010	LsERF183;LsERF182	Ca|XP_016544751.1;Ca|XP_016582027.1	Cc|XP_024979087.1;Cc|XP_024979442.1;Cc|XP_024960311.1	Ha|XP_022016348.1;Ha|XP_022028209.1;Ha|XP_021978789.1	Oe|XP_022872166.1;Oe|XP_022897392.1	St|XP_006346432.1	At|AT4G34410.1	Hb|XP_021664291.1;Hb|XP_021683518.1	Md|XP_008347410.1	Mt|XP_003607977.2;Mt|XP_003607980.1;Mt|XP_003607983.1;Mt|XP_013456881.1	Vv|XP_002282169.1
Group1011	LsERF019	Ca|XP_016570134.1	Cc|XP_024961236.1;Cc|XP_024971409.1	Ha|XP_022029189.1;Ha|XP_022002116.1;Ha|XP_022012446.1	Oe|XP_022849813.1;Oe|XP_022869737.1;Oe|XP_022876711.1;Oe|XP_022885840.1;Oe|XP_022885843.1	St|XP_006351893.1	At|AT1G21910.1;At|AT1G77640.1	Hb|XP_021645347.1;Hb|XP_021660750.1	Md|XP_008388243.1	Mt|XP_003601066.1;Mt|XP_003614739.2	Vv|XP_003634463.1
Group1012	LsERF050	Ca|XP_016557626.1	Cc|XP_024992797.1;Cc|XP_024995915.1	Ha|XP_022005093.1;Ha|XP_022005094.1;Ha|XP_022026160.1;Ha|XP_022026162.1;Ha|XP_022026282.1;Ha|XP_022030117.1	Oe|XP_022870336.1;Oe|XP_022863412.1;Oe|XP_022897423.1	St|XP_006347933.1	At|AT2G44940.1	.	Md|XP_008347085.1;Md|XP_008356544.1;Md|XP_008374052.1	Mt|XP_003622605.1;Mt|XP_003611338.1	Vv|XP_010661364.1
Group1013	LsERF160	Ca|XP_016571790.1;Ca|XP_016567929.1;Ca|XP_016568130.1	Cc|XP_024992313.1;Cc|XP_024980969.1	Ha|XP_021999675.1	Oe|XP_022872990.1;Oe|XP_022898272.1;Oe|XP_022858243.1;Oe|XP_022855780.1	St|XP_015168164.1;St|XP_006351651.1;St|XP_006354547.1	At|AT3G23230.1	Hb|XP_021667607.1;Hb|XP_021675596.1	Md|XP_008347477.2;Md|XP_008357870.1	Mt|XP_013468695.1	Vv|XP_010650069.1
Group1014	LsAP2.06;LsAP2.09	Ca|XP_016551749.1;Ca|XP_016573184.1	Cc|XP_024967681.1;Cc|XP_024975285.1	Ha|XP_021997769.1;Ha|XP_022009844.1	Oe|XP_022844172.1;Oe|XP_022884555.1;Oe|XP_022893842.1	St|XP_006353275.2;St|XP_006360401.2	At|AT5G10510.3;At|AT5G65510.1	Hb|XP_021648632.1;Hb|XP_021662715.1	Md|XP_017178751.1	Mt|XP_003613030.1	Vv|XP_003635541.1;Vv|XP_019074181.1
Group1015	LsERF044	Ca|XP_016557782.1	Cc|XP_024985624.1	Ha|XP_021972476.1	Oe|XP_022846069.1;Oe|XP_022892826.1;Oe|XP_022892827.1;Oe|XP_022892828.1;Oe|XP_022892829.1	St|XP_006358387.1;St|XP_006358388.1	At|AT1G12610.1;At|AT1G63030.1	Hb|XP_021647141.1;Hb|XP_021647147.1;Hb|XP_021666581.1;Hb|XP_021666582.1	Md|XP_008361312.2;Md|XP_008364557.2;Md|XP_008369501.1	.	.
Group1016	LsERF017	Ca|XP_016540315.1	Cc|XP_024960447.1;Cc|XP_024980531.1	Ha|XP_022026774.1;Ha|XP_021990593.1	Oe|XP_022888889.1;Oe|XP_022897679.1	St|XP_006345254.1	At|AT1G19210.1;At|AT1G74930.1	Hb|XP_021653117.1;Hb|XP_021678922.1	Md|NP_001306940.1;Md|XP_008344047.1	Mt|XP_003595361.2;Mt|XP_003595362.1;Mt|XP_013463568.1;Mt|XP_003595363.1	Vv|XP_002276572.2
Group1017	LsERF118;LsERF125	Ca|XP_016562061.1	Cc|XP_024993121.1	Ha|XP_022016304.1;Ha|XP_022027345.1;Ha|XP_022033419.1	Oe|XP_022847741.1;Oe|XP_022861036.1;Oe|XP_022874066.1;Oe|XP_022878070.1	St|XP_006347004.1	At|AT1G28360.1	Hb|XP_021635025.1;Hb|XP_021636918.1	Md|XP_008358678.1;Md|XP_008371401.1;Md|XP_008383896.1	Mt|XP_003593626.1	Vv|XP_002279760.1
Group1018	LsERF073	Ca|XP_016573419.1	Cc|XP_024989645.1	Ha|XP_021977297.1	Oe|XP_022855957.1;Oe|XP_022864284.1;Oe|XP_022880330.1;Oe|XP_022890163.1	St|XP_006353419.1;St|XP_015167944.1	At|AT2G40340.1;At|AT2G40350.1	Hb|XP_021637851.1;Hb|XP_021654465.1	Md|NP_001280947.1;Md|XP_008354169.1;Md|XP_008370188.1	Mt|XP_003616700.1;Mt|XP_003616701.1	Vv|XP_002273838.1
Group1019	LsERF178	Ca|XP_016554386.1;Ca|XP_016552321.1	Cc|XP_024978627.1	.	Oe|XP_022856115.1;Oe|XP_022871231.1;Oe|XP_022866212.1;Oe|XP_022894167.1;Oe|XP_022862107.1	St|XP_006357342.1;St|XP_006346730.2	At|AT5G64750.1	Hb|XP_021641771.1;Hb|XP_021666408.1	Md|XP_017182757.1;Md|XP_017185217.1;Md|XP_017186906.1	Mt|XP_003630161.1;Mt|XP_003602514.1	Vv|XP_002278226.1
Group1020	LsERF106;LsERF113	Ca|XP_016562444.1;Ca|XP_016578515.1	Cc|XP_024969283.1	Ha|XP_021989922.1	Oe|XP_022844420.1;Oe|XP_022853421.1	St|XP_006342908.1;St|XP_006357425.1	At|AT1G53910.1;At|AT3G14230.1	Hb|XP_021639371.1;Hb|XP_021688369.1	Md|NP_001280911.1;Md|XP_008380747.1	Mt|XP_013444488.1;Mt|XP_013465629.1	Vv|XP_002267008.1
Group1021	.	Ca|XP_016571789.1;Ca|XP_016568135.1	Cc|XP_024968724.1	Ha|XP_021993538.1	Oe|XP_022857716.1;Oe|XP_022857717.1;Oe|XP_022857718.1;Oe|XP_022857719.1;Oe|XP_022871411.1	St|XP_006354500.1	At|AT3G23240.1	Hb|XP_021649290.1;Hb|XP_021675606.1	Md|XP_008341120.1;Md|XP_008351311.1;Md|XP_008391192.1	Mt|XP_013468697.1;Mt|XP_003590048.1	Vv|XP_010650070.1
Group1022	LsERF094;LsERF098	Ca|XP_016555837.1	Cc|XP_024995424.1;Cc|XP_024986839.1	Ha|XP_022022322.1;Ha|XP_022021857.1;Ha|XP_021988309.1	Oe|XP_022849697.1;Oe|XP_022854050.1;Oe|XP_022866607.1	St|XP_006343893.1	At|AT4G11140.1;At|AT4G23750.1	Hb|XP_021668655.1;Hb|XP_021689376.1	Md|XP_008392454.1	Mt|XP_003611024.1	Vv|XP_002271526.1
Group1023	LsERF093	Ca|XP_016577196.1	Cc|XP_024994679.1	Ha|XP_021974287.1;Ha|XP_022006738.1	Oe|XP_022873003.1;Oe|XP_022874665.1;Oe|XP_022890337.1;Oe|XP_022859448.1;Oe|XP_022887053.1;Oe|XP_022852475.1	St|XP_006360182.1	At|AT4G27950.1;At|AT5G53290.1	Hb|XP_021643306.1	Md|XP_008376686.1;Md|XP_008380530.1	Mt|XP_003602186.1	Vv|XP_002267400.1
Group1024	LsERF039;LsERF038	Ca|XP_016567672.1	.	Ha|XP_021969106.1	Oe|XP_022861925.1;Oe|XP_022892142.1;Oe|XP_022846068.1;Oe|XP_022858044.1;Oe|XP_022873253.1	St|XP_006340524.1;St|XP_006358864.2	At|AT5G52020.1	Hb|XP_021647140.1;Hb|XP_021666547.1	Md|XP_008376523.1;Md|XP_008377078.1	Mt|XP_013457669.1	Vv|XP_019081410.1;Vv|XP_002276184.1
Group1025	LsAP2.08	Ca|XP_016576261.1;Ca|XP_016577062.1	Cc|XP_024973583.1	Ha|XP_022003017.1	Oe|XP_022878581.1;Oe|XP_022879593.1;Oe|XP_022848758.1	St|XP_006365981.1;St|XP_015166579.1	.	Hb|XP_021651709.1	Md|XP_008341540.1;Md|XP_008348219.1;Md|XP_008365506.1;Md|XP_008379335.1;Md|XP_008379824.1;Md|XP_017181230.1	Mt|XP_003621117.1	Vv|XP_010661026.1
Group1026	LsERF037;LsERF047	Ca|XP_016571655.1	Cc|XP_024995608.1;Cc|XP_024986702.1	Ha|XP_021981980.1	Oe|XP_022895311.1;Oe|XP_022895440.1;Oe|XP_022895441.1	St|XP_006363865.1;St|XP_006363854.1	At|AT1G71450.1	Hb|XP_021664352.1;Hb|XP_021672762.1	Md|XP_008339085.1;Md|XP_008378774.1	Mt|XP_003610926.1	Vv|XP_010645899.1
Group1027	LsSoloist.1	Ca|XP_016542159.1	Cc|XP_024975188.1	Ha|XP_021976229.1	Oe|XP_022847200.1;Oe|XP_022848980.1;Oe|XP_022874695.1	St|XP_006340012.1	At|AT4G13040.3	Hb|XP_021690390.1;Hb|XP_021691007.1	Md|XP_008348554.1;Md|XP_008355006.1;Md|XP_008356228.1;Md|XP_008372497.2	Mt|XP_013444108.1;Mt|XP_013448558.1	Vv|XP_003635007.3
Group1028	LsERF015	.	Cc|XP_024965027.1	Ha|XP_021971200.1;Ha|XP_021995028.1	Oe|XP_022875979.1;Oe|XP_022876733.1;Oe|XP_022886860.1	St|XP_006337962.1	At|AT1G22810.1;At|AT1G71520.1	Hb|XP_021651427.1;Hb|XP_021651537.1;Hb|XP_021666932.1	Md|XP_008339079.1;Md|XP_008365260.1	Mt|XP_003610945.1	Vv|XP_002276994.2
Group1029	LsERF010	Ca|XP_016569316.1	Cc|XP_024970229.1	Ha|XP_022038374.1;Ha|XP_022013086.1	Oe|XP_022880107.1;Oe|XP_022894462.1	St|XP_006354001.1;St|XP_006360275.1	At|AT1G78080.1	Hb|XP_021638221.1;Hb|XP_021639150.1	Md|XP_008362598.1;Md|XP_008375600.1;Md|XP_008378545.1	Mt|XP_013460867.1	Vv|XP_002285802.1
Group1030	LsERF078	Ca|XP_016567872.1	Cc|XP_024958906.1;Cc|XP_024971516.1	Ha|XP_022007143.1;Ha|XP_022003533.1;Ha|XP_021971924.1	Oe|XP_022864692.1;Oe|XP_022892168.1	St|XP_015168367.1;St|XP_015168368.1	At|AT2G40220.1	Hb|XP_021659853.1	Md|XP_008362743.1;Md|XP_008369406.1	Mt|XP_003616666.1	Vv|XP_010658253.1
Group1031	LsERF102	Ca|XP_016552721.1;Ca|XP_016557500.1	Cc|XP_024989569.1;Cc|XP_024960898.1	Ha|XP_021999585.1	Oe|XP_022881789.1;Oe|XP_022889386.1	St|XP_006357626.1	At|AT1G24590.1	Hb|XP_021657412.1;Hb|XP_021670688.1	Md|NP_001306188.1;Md|XP_008340358.1	Mt|XP_003613106.1	Vv|XP_002271778.2
Group1032	LsAP2.25	Ca|XP_016548531.1;Ca|XP_016577819.1	Cc|XP_024981996.1	Ha|XP_021977952.1	Oe|XP_022849055.1;Oe|XP_022849058.1	St|XP_006366409.1	At|AT2G28550.3	Hb|XP_021639509.1;Hb|XP_021690319.1	Md|XP_008358126.1;Md|XP_017191490.1	Mt|XP_003597137.2;Mt|XP_013456044.1	Vv|XP_002284749.2
Group1033	LsERF157	Ca|XP_016567928.1	Cc|XP_024974066.1	Ha|XP_021982243.1;Ha|XP_021982244.1	Oe|XP_022872995.1	St|XP_006341690.1;St|XP_006356112.1;St|XP_006351652.2	.	Hb|XP_021657544.1;Hb|XP_021686912.1	.	.	Vv|XP_002264523.1;Vv|XP_002264524.1;Vv|XP_002264656.1;Vv|XP_002264562.3;Vv|XP_002264611.1
Group1034	LsERF048	Ca|XP_016582134.1	Cc|XP_024985875.1	Ha|XP_022000955.1;Ha|XP_022023811.1	Oe|XP_022865409.1;Oe|XP_022868204.1	St|XP_006359762.1;St|XP_006359467.1	At|AT5G11590.1	Hb|XP_021641388.1;Hb|XP_021663353.1	Md|NP_001292812.1;Md|XP_008393869.1	Mt|XP_003597699.1	Vv|XP_002283864.1
Group1035	LsRAV.1	Ca|XP_016549042.1	Cc|XP_024993491.1	Ha|XP_022036444.1	Oe|XP_022880922.1	St|XP_006350629.1	At|AT1G50680.1;At|AT1G51120.1	Hb|XP_021644836.1;Hb|XP_021647092.1	Md|XP_008338512.1;Md|XP_017184549.1	Mt|XP_003592857.1	Vv|XP_002276492.1;Vv|XP_019078460.1
Group1036	LsAP2.19	Ca|XP_016557169.1	Cc|XP_024987012.1	Ha|XP_022026411.1	Oe|XP_022874541.1	St|XP_015167206.1	At|AT1G51190.1;At|AT3G20840.1	Hb|XP_021638337.1;Hb|XP_021645799.1	Md|XP_008352496.1;Md|XP_008384555.1	Mt|XP_003597448.2;Mt|XP_003606758.2	Vv|XP_002285539.2
Group1037	LsERF003	Ca|XP_016552337.1;Ca|XP_016555807.1	Cc|XP_024994625.1	Ha|XP_022023202.1;Ha|XP_021969227.1	Oe|XP_022886965.1	St|XP_006352251.1;St|XP_006343866.1	At|AT1G64380.1	Hb|XP_021642650.1;Hb|XP_021689716.1	Md|XP_008341502.1	Mt|XP_003611004.1	Vv|XP_002270561.2
Group1038	LsERF092;LsERF097	Ca|XP_016567537.1	Cc|XP_024972091.1;Cc|XP_024976320.1	Ha|XP_021980788.1;Ha|XP_021975842.1	Oe|XP_022862183.1	St|XP_015161750.1;St|XP_015163987.1	At|AT1G80580.1	Hb|XP_021642751.1	Md|XP_008365469.2	Mt|XP_003604308.2	Vv|XP_002271298.1
Group1039	LsERF115	Ca|XP_016565801.1	Cc|XP_024966446.1	Ha|XP_022035166.1	Oe|XP_022891565.1;Oe|XP_022891566.1	St|NP_001275232.1	At|AT2G47520.1	Hb|XP_021643424.1;Hb|XP_021672838.1	Md|NP_001306945.1;Md|XP_008345219.1;Md|XP_008369034.1	Mt|XP_003591474.1	Vv|XP_002272464.1
Group1040	LsERF108	Ca|XP_016581889.1	Cc|XP_024994163.1	Ha|XP_021969959.1;Ha|XP_021973607.1	Oe|XP_022849293.1;Oe|XP_022874669.1	St|XP_006354281.1	At|AT3G16770.1	Hb|XP_021637135.1;Hb|XP_021692873.1	Md|NP_001287809.1;Md|XP_008340779.1	Mt|XP_013463172.1	Vv|XP_002272426.1
Group1041	LsAP2.05	Ca|XP_016538325.1	Cc|XP_024987282.1;Cc|XP_024977637.1	Ha|XP_022005216.1	Oe|XP_022860952.1;Oe|XP_022864119.1;Oe|XP_022883599.1	St|XP_006347702.1	At|AT3G54320.1	Hb|XP_021674370.1;Hb|XP_021683776.1	.	Mt|XP_003628129.2;Mt|XP_003628132.2	Vv|XP_010659009.1
Group1042	LsERF006	Ca|XP_016552708.1	Cc|XP_024979574.1	Ha|XP_022009220.1;Ha|XP_022035179.1;Ha|XP_022026669.1	Oe|XP_022855370.1;Oe|XP_022860415.1	St|XP_015160575.1	At|AT4G13620.1	Hb|XP_021641455.1;Hb|XP_021681855.1	Md|XP_008380561.1	Mt|XP_003591645.1	Vv|XP_002268004.1
Group1043	LsERF053;LsERF051;LsERF052	Ca|XP_016540450.1	Cc|XP_024959067.1;Cc|XP_024980282.1	Ha|XP_021990459.1;Ha|XP_021980941.1	Oe|XP_022842585.1;Oe|XP_022856866.1;Oe|XP_022883264.1;Oe|XP_022893335.1	St|XP_015166849.1	At|AT4G32800.1	.	.	.	Vv|XP_002280555.2
Group1044	LsERF181	Ca|XP_016549660.1	Cc|XP_024976329.1;Cc|XP_024969830.1	Ha|XP_022017737.1;Ha|XP_021990279.1	Oe|XP_022861572.1	St|XP_015163844.1	At|AT5G07310.1;At|AT5G61890.1	.	Md|XP_008392694.1;Md|XP_017183622.1;Md|XP_008351719.1;Md|XP_008375518.1;Md|XP_017188818.1	.	.
Group1045	LsERF088	Ca|XP_016577054.1	Cc|XP_024986692.1	Ha|XP_022001099.1	Oe|XP_022845722.1;Oe|XP_022892676.1	St|XP_006353664.1	At|AT5G25190.1	Hb|XP_021640829.1;Hb|XP_021677818.1	Md|XP_008343757.1;Md|XP_008377674.1;Md|XP_008378704.1	Mt|XP_003603319.2	Vv|XP_002285373.1
Group1046	.	.	Cc|XP_024958963.1;Cc|XP_024962506.1;Cc|XP_024963577.1;Cc|XP_024964347.1;Cc|XP_024965383.1;Cc|XP_024965735.1;Cc|XP_024974814.1;Cc|XP_024976217.1;Cc|XP_024980860.1;Cc|XP_024989215.1;Cc|XP_024990579.1;Cc|XP_024958995.1;Cc|XP_024990725.1;Cc|XP_024992442.1;Cc|XP_024963403.1	.	.	.	.	.	.	.	.
Group1047	LsERF014	Ca|XP_016568791.1	Cc|XP_024961087.1	Ha|XP_022017752.1	Oe|XP_022865941.1;Oe|XP_022884823.1	St|XP_006354856.1	At|AT1G46768.1	Hb|XP_021662195.1;Hb|XP_021689231.1	Md|NP_001288046.1;Md|XP_008378019.1	Mt|XP_003603078.1	Vv|XP_019082291.1
Group1048	LsERF069	.	.	Ha|XP_022006311.1	Oe|XP_022862437.1;Oe|XP_022870098.1	.	At|AT1G75490.1	Hb|XP_021638633.1;Hb|XP_021671966.1	Md|XP_008347385.1;Md|XP_008377237.1;Md|XP_008388157.1;Md|XP_008388158.1;Md|XP_008366770.1	Mt|XP_013462180.1	Vv|XP_002280893.3
Group1049	LsERF179;LsERF180	.	Cc|XP_024978368.1	Ha|XP_021971201.1	Oe|XP_022843345.1;Oe|XP_022843344.1	St|XP_015165139.1	.	Hb|XP_021656115.1;Hb|XP_021656116.1	Md|XP_008338309.1;Md|XP_008340012.1;Md|XP_008352506.1	.	Vv|XP_010652812.1;Vv|XP_010653006.1
Group1050	LsERF177	Ca|XP_016558772.1	Cc|XP_024993376.1	Ha|XP_022022794.1	Oe|XP_022860732.1;Oe|XP_022878201.1	.	At|AT5G13330.1	Hb|XP_021637727.1;Hb|XP_021678689.1	Md|NP_001306189.1;Md|XP_008369624.1	Mt|XP_003621630.1;Mt|XP_013447774.1	Vv|XP_002267814.1
Group1051	LsAP2.16	Ca|XP_016550816.1	Cc|XP_024970781.1	Ha|XP_021989755.1	Oe|XP_022864559.1	St|XP_006353288.1	At|AT5G17430.1	Hb|XP_021640461.1;Hb|XP_021650511.1	Md|XP_008355860.1;Md|XP_017191634.1;Md|XP_008370845.1	Mt|XP_003624212.1	Vv|XP_019074893.1
Group1052	LsERF049	Ca|XP_016552644.1	Cc|XP_024986433.1	Ha|XP_022008098.1	Oe|XP_022869195.1;Oe|XP_022889402.1	.	.	Hb|XP_021658826.1;Hb|XP_021655860.1;Hb|XP_021655864.1	Md|XP_008391758.2	Mt|XP_013464925.1	Vv|XP_002267961.1;Vv|XP_002270637.1;Vv|XP_010654049.1
Group1053	LsERF081	Ca|XP_016562270.1	Cc|XP_024974148.1	Ha|XP_022007037.1	Oe|XP_022845281.1;Oe|XP_022857942.1;Oe|XP_022884093.1	St|XP_006338418.1	.	Hb|XP_021679289.1;Hb|XP_021682272.1	Md|XP_008341764.1;Md|XP_008379843.1	Mt|XP_003618556.2	Vv|XP_002283983.1
Group1054	LsERF176	Ca|XP_016569430.1	Cc|XP_024973150.1	Ha|XP_022019027.1	Oe|XP_022850227.1;Oe|XP_022851284.1;Oe|XP_022880057.1;Oe|XP_022895197.1	St|XP_006363442.1	.	Hb|XP_021677831.1;Hb|XP_021681306.1	Md|XP_008372740.2;Md|XP_008381850.2	.	Vv|XP_002264797.2
Group1055	LsERF085	Ca|XP_016540165.1	Cc|XP_024971630.1	.	Oe|XP_022867188.1;Oe|XP_022897328.1;Oe|XP_022897344.1	St|XP_006345282.1	.	Hb|XP_021659893.1;Hb|XP_021666622.1	Md|XP_008337291.1;Md|XP_008354369.2	Mt|XP_003609337.1	Vv|XP_019078421.1
Group1056	LsAP2.14	Ca|XP_016562990.1	Cc|XP_024970902.1	Ha|XP_022016792.1	Oe|XP_022889728.1	St|XP_006341423.1	At|AT1G16060.1	Hb|XP_021643102.1;Hb|XP_021656216.1	Md|XP_008342827.1;Md|XP_008381131.1	Mt|XP_013464034.1	Vv|XP_002272159.1
Group1057	LsERF009	Ca|XP_016555516.1	Cc|XP_024991657.1	Ha|XP_022022218.1	.	St|XP_006357496.1	At|AT2G20880.1;At|AT4G28140.1	Hb|XP_021685085.1;Hb|XP_021686323.1	Md|XP_008342928.1;Md|XP_008381261.1	Mt|XP_013465072.1	Vv|XP_002267468.1
Group1058	.	Ca|XP_016549303.1	.	.	Oe|XP_022844217.1;Oe|XP_022876599.1	St|XP_006355363.1	At|AT2G22200.1;At|AT4G39780.1	Hb|XP_021678421.1;Hb|XP_021687403.1	Md|NP_001288047.1;Md|XP_017182498.1	Mt|XP_013446832.1	Vv|XP_003635449.1;Vv|XP_010647274.1
Group1059	LsERF026	Ca|XP_016544464.1;Ca|XP_016541504.1	Cc|XP_024983758.1	Ha|XP_022038000.1	Oe|XP_022846449.1	St|XP_006339312.1	At|AT2G36450.1	Hb|XP_021644862.1;Hb|XP_021655859.1	Md|XP_008359485.1;Md|XP_008391810.1	.	Vv|XP_019077256.1
Group1060	LsAP2.26	Ca|XP_016558561.1	Cc|XP_024981888.1	Ha|XP_021988634.1	Oe|XP_022845879.1	St|XP_006356906.1	At|AT2G41710.3	Hb|XP_021654748.1	Md|XP_008367406.1;Md|XP_008387305.1;Md|XP_017184443.1	Mt|XP_003625138.2	Vv|XP_002284093.1
Group1061	.	.	.	.	.	St|XP_006359240.1	At|AT4G17490.1;At|AT5G47230.1	Hb|XP_021639103.1;Hb|XP_021639156.1;Hb|XP_021642262.1;Hb|XP_021642282.1;Hb|XP_021675709.1	Md|XP_008355567.1;Md|XP_008363784.1;Md|XP_008369419.1	Mt|XP_003608660.2;Mt|XP_003608663.1	.
Group1062	LsERF153	Ca|XP_016562046.1	Cc|XP_024989155.1	Ha|XP_021972047.1	Oe|XP_022850908.1	St|XP_015160785.1	At|AT4G18450.1	Hb|XP_021644436.1;Hb|XP_021692458.1	Md|XP_008349214.1;Md|XP_008371435.1	Mt|XP_003593691.1	Vv|XP_002273121.1
Group1063	LsERF099	Ca|XP_016557578.1	Cc|XP_024984833.1	Ha|XP_021971190.1	Oe|XP_022854975.1;Oe|XP_022873407.1	St|XP_006342833.1	At|AT5G18560.1	Hb|XP_021634960.1;Hb|XP_021679490.1	Md|XP_008340942.1	Mt|XP_003609622.1	Vv|XP_002276452.1
Group1064	LsERF089	Ca|XP_016582086.1	Cc|XP_024985309.1	.	Oe|XP_022848872.1;Oe|XP_022875590.1	St|XP_015167123.1	At|AT5G19790.1	Hb|XP_021640270.1;Hb|XP_021644491.1	Md|XP_008351488.1;Md|XP_008366134.1;Md|XP_008384383.1	.	Vv|XP_002283627.1
Group1065	LsERF096;LsERF105	Ca|XP_016577598.1	Cc|XP_024982178.1;Cc|XP_024975606.1	Ha|XP_021974576.1;Ha|XP_021977973.1	Oe|XP_022874430.1	St|XP_006350890.1	.	Hb|XP_021650437.1	Md|XP_008384656.1	Mt|XP_003616051.1	Vv|XP_002265739.1
Group1066	LsERF090	Ca|XP_016582413.1	Cc|XP_024992486.1	Ha|XP_021994988.1;Ha|XP_022041749.1	Oe|XP_022873225.1	St|XP_006339774.1	.	Hb|XP_021642673.1;Hb|XP_021665277.1	Md|XP_008391659.1;Md|XP_008391661.1	Mt|XP_013444945.1	Vv|XP_019081105.1
Group1067	LsERF109;LsERF110;LsERF111;LsERF112	.	Cc|XP_024978369.1	Ha|XP_021980211.1;Ha|XP_021980215.1;Ha|XP_021980216.1;Ha|XP_021980217.1;Ha|XP_022019002.1;Ha|XP_022019003.1;Ha|XP_022042140.1;Ha|XP_021980212.1	.	.	.	.	.	.	.
Group1068	LsERF084	Ca|XP_016562849.1	Cc|XP_024980529.1	Ha|XP_021989137.1	Oe|XP_022845391.1;Oe|XP_022867854.1	St|XP_006364209.1	At|AT1G15360.1	.	Md|XP_008373952.1	Mt|XP_003604418.2;Mt|XP_003597892.1	Vv|XP_002268413.2
Group1069	.	Ca|XP_016554335.1;Ca|XP_016554343.1	.	.	Oe|XP_022858401.1	St|XP_006343508.1;St|XP_015162468.1	At|AT1G28160.1;At|AT5G13910.1	Hb|XP_021678632.1;Hb|XP_021680578.1	Md|XP_008369663.1;Md|XP_008390226.1	Mt|XP_013449469.1	.
Group1070	LsAP2.01	Ca|XP_016567464.1	Cc|XP_024972908.1	Ha|XP_022033552.1	Oe|XP_022842633.1	St|XP_006342914.1	At|AT1G72570.1	Hb|XP_021680878.1;Hb|XP_021683206.1	Md|XP_008391390.1	Mt|XP_003627266.1	Vv|XP_010654442.1
Group1071	LsERF075	Ca|XP_016544523.1	Cc|XP_024980748.1	Ha|XP_021986075.1	Oe|XP_022883273.1	St|XP_015165887.1	At|AT3G57600.1	Hb|XP_021684392.1	Md|XP_008350282.1;Md|XP_008387280.1	Mt|XP_003625169.1	Vv|XP_002277662.2
Group1072	.	Ca|XP_016573356.1	.	.	Oe|XP_022843617.1	St|XP_006365343.1	At|AT5G07580.1;At|AT5G61590.1	Hb|XP_021686966.1;Hb|XP_021687037.1	Md|NP_001306185.1;Md|XP_008343686.1;Md|XP_008375671.1	Mt|XP_003589850.2;Mt|XP_003591657.1	.
Group1073	LsERF126	Ca|XP_016545474.1	Cc|XP_024992745.1	Ha|XP_022035987.1	Oe|XP_022861038.1	St|XP_006361025.1	.	Hb|XP_021635059.1;Hb|XP_021636937.1	Md|NP_001306183.1;Md|XP_008358676.2	Mt|XP_003593630.1	Vv|XP_002279692.1
Group1074	LsERF133	.	Cc|XP_024972704.1;Cc|XP_024995440.1	Ha|XP_022006074.1;Ha|XP_022007100.1	Oe|XP_022864496.1	.	.	Hb|XP_021677175.1;Hb|XP_021689928.1	Md|XP_008364034.1;Md|XP_008388707.1	.	Vv|XP_010660112.1
Group1075	.	.	Cc|XP_024986542.1	Ha|XP_021971698.1;Ha|XP_021994183.1;Ha|XP_021994184.1;Ha|XP_021994203.1;Ha|XP_021994204.1;Ha|XP_022033334.1	Oe|XP_022862770.1;Oe|XP_022862771.1;Oe|XP_022866990.1;Oe|XP_022866991.1	.	.	.	.	.	.
Group1076	LsERF154	Ca|XP_016562047.1	Cc|XP_024988539.1	Ha|XP_021981818.1	Oe|XP_022845803.1	St|XP_006367196.1	.	Hb|XP_021692420.1	Md|XP_008349213.1;Md|XP_008371434.1	Mt|XP_003593690.1	Vv|XP_010655476.1
Group1077	LsAP2.23	Ca|XP_016540567.1	Cc|XP_024965701.1	Ha|XP_022040446.1	Oe|XP_022852715.1	St|XP_015165310.1	.	Hb|XP_021645075.1	Md|XP_008360398.1	Mt|XP_003610261.2	Vv|XP_010656633.1
Group1078	LsAP2.17	Ca|XP_016542470.1	Cc|XP_024984129.1	Ha|XP_021973191.1	Oe|XP_022887320.1	St|XP_006339057.1	.	.	Md|XP_008369704.1;Md|XP_008387676.1	Mt|XP_003625570.1	Vv|XP_019077017.1
Group1079	LsERF175	Ca|XP_016567930.1	Cc|XP_024982209.1	Ha|XP_022033302.1;Ha|XP_022033303.1;Ha|XP_022033305.1	Oe|XP_022899459.1	St|XP_006351650.1	.	.	Md|XP_008382908.1	Mt|XP_013468509.1	.
Group1080	.	Ca|XP_016544920.1	Cc|XP_024989506.1	Ha|XP_022009415.1	.	St|XP_006362289.2	.	Hb|XP_021679971.1;Hb|XP_021686012.1	Md|XP_008386952.1;Md|XP_008391774.1	Mt|XP_003624634.2	Vv|XP_002281619.1
Group1081	LsAP2.20	.	Cc|XP_024960681.1	Ha|XP_021981310.1;Ha|XP_022027953.1	.	St|XP_006361576.1	At|AT5G57390.1	Hb|XP_021655431.1	Md|XP_008360516.1	Mt|XP_003610101.2	Vv|XP_002268683.1
Group1082	.	.	.	.	Oe|XP_022897305.1	St|XP_006345621.1	At|AT1G01250.1	Hb|XP_021665044.1;Hb|XP_021688206.1	Md|XP_008347178.1;Md|XP_008354031.1	Mt|XP_013450658.1	Vv|XP_002263994.1
Group1083	.	Ca|XP_016556214.1	.	.	.	St|XP_006345066.1	.	Hb|XP_021664125.1	Md|XP_008367593.1;Md|XP_008374687.1;Md|XP_008393384.2	Mt|XP_003609147.1;Mt|XP_013458051.1	Vv|XP_010663517.1
Group1084	LsERF146	Ca|XP_016557637.1	Cc|XP_024958786.1	Ha|XP_022002703.1	Oe|XP_022863651.1;Oe|XP_022866194.1	St|XP_006348008.1	.	Hb|XP_021687956.1	.	Mt|XP_013443813.1	.
Group1085	LsERF024	Ca|XP_016577023.1	Cc|XP_024972116.1	Ha|XP_022010000.1	Oe|XP_022843034.1	St|XP_006356143.1	.	Hb|XP_021688577.1	Md|XP_008348502.1;Md|XP_008353703.1	.	.
Group1086	LsERF083	.	Cc|XP_024971008.1	Ha|XP_021984298.1;Ha|XP_022016555.1	Oe|XP_022842116.1;Oe|XP_022865803.1	.	.	Hb|XP_021641711.1;Hb|XP_021648579.1	.	Mt|XP_013454626.1	.
Group1087	LsERF121	.	Cc|XP_024980585.1	.	.	.	At|AT1G53170.1;At|AT3G15210.1	.	Md|XP_008363615.1;Md|XP_008349999.1	Mt|XP_013464648.1	Vv|XP_002285146.1
Group1088	.	.	.	.	.	.	At|AT5G11190.1;At|AT5G25390.2	Hb|XP_021665603.1;Hb|XP_021670992.1	Md|XP_008347734.1;Md|XP_008394092.1	Mt|XP_003603408.1	Vv|XP_002285107.1
Group1089	LsERF119	Ca|XP_016580787.1	.	.	Oe|XP_022858676.1	St|XP_006367798.1	At|AT5G44210.1	Hb|XP_021681223.1	.	Mt|XP_003607496.1	Vv|XP_002276215.1
Group1090	LsERF152	.	Cc|XP_024962283.1	Ha|XP_022017763.1;Ha|XP_022023346.1	.	.	.	.	Md|XP_008345528.1;Md|XP_008363915.1;Md|XP_008370005.1;Md|XP_008370115.1	.	.
Group1091	.	Ca|XP_016567513.1	.	.	.	St|XP_015161718.1	.	Hb|XP_021641614.1;Hb|XP_021653197.1	Md|XP_008360901.1;Md|XP_008374750.1;Md|XP_008393305.1	.	Vv|XP_019082229.1
Group1092	.	.	.	.	Oe|XP_022856271.1;Oe|XP_022860797.1	St|XP_015161747.1	.	Hb|XP_021674344.1	Md|XP_008367467.1;Md|XP_008375527.1	Mt|XP_013462605.1	Vv|XP_010661957.1
Group1093	LsERF021	.	Cc|XP_024968512.1	Ha|XP_022033433.1	Oe|XP_022843339.1	St|XP_006367885.1	.	Hb|XP_021642290.1;Hb|XP_021653128.1	.	.	Vv|XP_002277621.2
Group1094	LsAP2.04;LsAP2.22	.	Cc|XP_024982202.1;Cc|XP_024991285.1	Ha|XP_021997937.1;Ha|XP_022006550.1	Oe|XP_022855681.1	.	.	.	.	.	Vv|XP_002275627.1
Group1095	LsERF054;LsERF055;LsERF059;LsERF058;LsERF061;LsERF062;LsERF063;LsERF064;LsERF065;LsERF60	.	.	.	.	.	.	.	.	.	.
Group1096	.	Ca|XP_016557784.1;Ca|XP_016557785.1	.	.	.	St|XP_006358389.1	.	.	.	Mt|XP_003611155.1;Mt|XP_003611157.1;Mt|XP_003611158.1	Vv|XP_002276153.1
Group1097	.	.	.	.	.	.	At|AT2G44840.1	Hb|XP_021641017.1;Hb|XP_021661817.1;Hb|XP_021670863.1	Md|XP_008344394.1;Md|XP_008376227.1	Mt|XP_013443815.1	.
Group1098	LsERF031;LsERF032;LsERF033	.	Cc|XP_024993482.1	Ha|XP_022007163.1	.	.	.	.	Md|XP_008373991.1;Md|XP_008381395.1	.	.
Group1099	LsERF036	Ca|XP_016553396.1	Cc|XP_024995472.1	Ha|XP_021969035.1	.	St|XP_006355509.1;St|XP_006364331.1	.	.	.	.	Vv|XP_003635248.1
Group1100	LsERF077	.	Cc|XP_024968974.1	Ha|XP_021982098.1;Ha|XP_022013508.1	.	.	.	.	Md|XP_008362249.1	Mt|XP_003597059.2;Mt|XP_013441464.1	.
Group1101	LsERF161	.	Cc|XP_024996969.1	Ha|XP_022031566.1	Oe|XP_022861359.1;Oe|XP_022866905.1;Oe|XP_022868616.1;Oe|XP_022868620.1	.	.	.	.	.	.
Group1102	.	Ca|XP_016544944.1	.	.	.	St|XP_015164471.1	.	.	.	.	Vv|XP_002271494.1;Vv|XP_002271521.1;Vv|XP_002271614.1;Vv|XP_003633905.1
Group1103	.	Ca|XP_016571384.1	.	.	Oe|XP_022854872.1;Oe|XP_022857715.1;Oe|XP_022858239.1	St|XP_006356111.1	.	.	.	.	Vv|XP_002264347.1
Group1104	.	.	.	.	Oe|XP_022842691.1;Oe|XP_022860413.1;Oe|XP_022842962.1;Oe|XP_022842968.1;Oe|XP_022860411.1	.	.	.	.	.	Vv|XP_010663806.2
Group1105	.	Ca|XP_016574802.1	.	.	Oe|XP_022892067.1	St|XP_015159381.1	At|AT5G18450.1	Hb|XP_021685026.1	.	.	Vv|XP_002267549.1
Group1106	.	Ca|XP_016544939.1	.	.	.	St|XP_006348007.1	.	.	.	Mt|XP_013449424.1;Mt|XP_013449425.1;Mt|XP_013449426.1;Mt|XP_013443814.1	.
Group1107	.	.	.	.	.	.	.	Hb|XP_021646467.1;Hb|XP_021664409.1;Hb|XP_021688008.1;Hb|XP_021688087.1;Hb|XP_021651796.1	Md|XP_017190572.1	.	.
Group1108	.	Ca|XP_016570881.1	.	.	Oe|XP_022871996.1	St|XP_006354089.1	.	Hb|XP_021685350.1;Hb|XP_021685351.1	.	Mt|XP_013469561.1	.
Group1109	.	.	.	.	Oe|XP_022848905.1;Oe|XP_022856083.1	.	.	Hb|XP_021664296.1;Hb|XP_021691781.1	.	Mt|XP_003603247.1;Mt|XP_003603244.1	.
Group1110	LsERF091	.	Cc|XP_024990967.1	Ha|XP_021995391.1;Ha|XP_021995395.1;Ha|XP_021995397.1;Ha|XP_021995403.1	.	.	.	.	.	.	.
Group1111	.	.	.	Ha|XP_021974831.1;Ha|XP_021975721.1;Ha|XP_021975733.1;Ha|XP_021975734.1;Ha|XP_021977201.1;Ha|XP_021980731.1	.	.	.	.	.	.	.
Group1112	LsERF122	.	.	Ha|XP_021976303.1	.	.	.	.	Md|XP_008346165.1;Md|XP_008372324.1;Md|XP_008382937.1	.	Vv|XP_002282315.1
Group1113	.	.	.	.	.	.	.	.	.	Mt|XP_013465858.1;Mt|XP_013465860.1;Mt|XP_013447971.1;Mt|XP_013465861.1;Mt|XP_013465862.1	Vv|XP_002280370.1
Group1114	.	.	.	.	Oe|XP_022866169.1	.	At|AT1G33760.1	.	Md|XP_008339089.1;Md|XP_008339090.1;Md|XP_008368126.1	.	.
Group1115	.	.	.	.	.	.	At|AT2G46310.1;At|AT3G61630.1	Hb|XP_021653305.1;Hb|XP_021653788.1	.	.	Vv|XP_010661878.1
Group1116	LsERF025	.	Cc|XP_024983626.1	Ha|XP_021986893.1;Ha|XP_021994798.1	.	.	.	.	.	Mt|XP_013462028.1	.
Group1117	LsERF008	.	Cc|XP_024966121.1	Ha|XP_021995041.1	Oe|XP_022886900.1	.	.	.	.	.	Vv|XP_010644377.1
Group1118	.	Ca|XP_016566267.1;Ca|XP_016566279.1;Ca|XP_016566296.1;Ca|XP_016572339.1	.	.	.	St|XP_015161389.1	.	.	.	.	.
Group1119	LsERF067	Ca|XP_016568477.1	Cc|XP_024972012.1	Ha|XP_022033218.1	.	St|XP_006342227.1	.	.	.	.	.
Group1120	.	.	Cc|XP_024961648.1;Cc|XP_024962592.1;Cc|XP_024962593.1;Cc|XP_024962594.1;Cc|XP_024964373.1	.	.	.	.	.	.	.	.
Group1121	.	.	.	Ha|XP_022019897.1;Ha|XP_022019898.1;Ha|XP_022019915.1;Ha|XP_022019919.1;Ha|XP_022019960.1	.	.	.	.	.	.	.
Group1122	.	.	.	Ha|XP_021985751.1	.	.	.	Hb|XP_021660363.1;Hb|XP_021668515.1	.	.	Vv|XP_002276221.1
Group1123	LsERF117	.	Cc|XP_024987849.1	Ha|XP_022016243.1;Ha|XP_022021255.1	.	.	.	.	.	.	.
Group1124	.	Ca|XP_016556399.1;Ca|XP_016571277.1;Ca|XP_016571272.1;Ca|XP_016571276.1	.	.	.	.	.	.	.	.	.
Group1125	LsERF004	.	Cc|XP_024976784.1	Ha|XP_022039742.1	.	.	.	.	.	Mt|XP_003615022.1	.
Group1126	LsERF040	.	Cc|XP_024969855.1	Ha|XP_022016454.1;Ha|XP_021979032.1	.	.	.	.	.	.	.
Group1127	LsERF127	.	Cc|XP_024991309.1	Ha|XP_022022628.1	Oe|XP_022877236.1	.	.	.	.	.	.
Group1128	LsERF022	.	Cc|XP_024968387.1	Ha|XP_022033077.1;Ha|XP_022033432.1	.	.	.	.	.	.	.
Group1129	LsERF043	.	Cc|XP_024979147.1	Ha|XP_021999470.1;Ha|XP_021986928.1	.	.	.	.	.	.	.
Group1130	LsERF132;LsERF174	.	Cc|XP_024980970.1	Ha|XP_022015176.1	.	.	.	.	.	.	.
Group1131	LsERF080	.	Cc|XP_024983017.1	Ha|XP_021987850.1;Ha|XP_021994905.1	.	.	.	.	.	.	.
Group1132	LsERF155	.	Cc|XP_024986079.1;Cc|XP_024986543.1	Ha|XP_022017168.1	.	.	.	.	.	.	.
Group1133	LsERF188	.	Cc|XP_024988666.1	Ha|XP_022015434.1;Ha|XP_022023919.1	.	.	.	.	.	.	.
Group1134	LsERF185	.	Cc|XP_024995246.1	Ha|XP_022011667.1;Ha|XP_022024029.1	.	.	.	.	.	.	.
Group1135	.	.	.	Ha|XP_021985148.1;Ha|XP_022015370.1;Ha|XP_022016099.1;Ha|XP_022015720.1	.	.	.	.	.	.	.
Group1136	.	.	.	.	.	.	.	Hb|XP_021641699.1;Hb|XP_021645411.1	Md|XP_008362954.1	Mt|XP_003630740.2	.
Group1137	.	.	.	Ha|XP_021999474.1;Ha|XP_021999500.1;Ha|XP_021999510.1;Ha|XP_022031905.1	.	.	.	.	.	.	.
Group1138	.	.	.	Ha|XP_022004536.1;Ha|XP_022014516.1;Ha|XP_022020011.1;Ha|XP_022041698.1	.	.	.	.	.	.	.
Group1139	.	.	.	.	.	.	.	Hb|XP_021639144.1;Hb|XP_021642269.1;Hb|XP_021666223.1	.	.	Vv|XP_019081631.1
Group1140	LsERF143;LsERF148;LsERF144;LsERF145	.	.	.	.	.	.	.	.	.	.
Group1141	LsERF070;LsERF071;LsERF074;LsERF076	.	.	.	.	.	.	.	.	.	.
Group1142	.	.	.	.	.	.	.	.	Md|XP_008341862.1;Md|XP_008342069.1;Md|XP_008379886.1;Md|XP_008379887.1	.	.
Group1143	.	.	.	.	.	.	.	.	.	Mt|XP_003606197.1;Mt|XP_003606210.1;Mt|XP_003606218.1;Mt|XP_013449889.1	.
Group1144	.	.	.	.	Oe|XP_022845417.1;Oe|XP_022862772.1;Oe|XP_022868612.1	St|XP_006358332.1	.	.	.	.	.
Group1145	LsERF018	.	Cc|XP_024977080.1	Ha|XP_022036769.1	.	.	.	.	.	.	.
Group1146	.	.	.	Ha|XP_021978639.1	.	St|XP_006349659.1;St|XP_015167529.1	.	.	.	.	.
Group1147	LsERF095	.	Cc|XP_024969839.1	Ha|XP_022018395.1	.	.	.	.	.	.	.
Group1148	.	.	.	.	.	.	At|AT2G20350.1;At|AT5G67000.1;At|AT5G67010.1	.	.	.	.
Group1149	LsAP2.02	.	Cc|XP_024984236.1	Ha|XP_022037729.1	.	.	.	.	.	.	.
Group1150	.	.	.	.	.	.	At|AT2G35700.1;At|AT4G16750.1	.	Md|XP_008369428.1	.	.
Group1151	.	.	.	Ha|XP_022025200.1	.	.	.	Hb|XP_021655114.1	.	Mt|XP_003608685.2	.
Group1152	LsERF068	.	.	.	.	.	At|AT3G11020.1;At|AT5G05410.1	.	.	.	.
Group1153	.	.	.	.	.	.	.	Hb|XP_021643605.1;Hb|XP_021673431.1	.	Mt|XP_003602747.1	.
Group1154	.	Ca|XP_016538170.1	.	.	Oe|XP_022897307.1	St|XP_006339673.1	.	.	.	.	.
Group1155	.	Ca|XP_016541538.1;Ca|XP_016541539.1	.	.	.	St|XP_006351942.1	.	.	.	.	.
Group1156	.	Ca|XP_016548599.1;Ca|XP_016548652.1	.	.	.	St|XP_015162710.1	.	.	.	.	.
Group1157	.	Ca|XP_016550870.1;Ca|XP_016555416.1;Ca|XP_016577801.1	.	.	.	.	.	.	.	.	.
Group1158	.	Ca|XP_016552961.1	.	.	.	St|XP_015158990.1;St|XP_015159004.1	.	.	.	.	.
Group1159	.	Ca|XP_016556908.1;Ca|XP_016571336.1;Ca|XP_016571340.1	.	.	.	.	.	.	.	.	.
Group1160	.	Ca|XP_016558353.1;Ca|XP_016558354.1;Ca|XP_016558355.1	.	.	.	.	.	.	.	.	.
Group1161	.	Ca|XP_016562221.1	.	.	.	St|XP_006339943.2;St|XP_015168992.1	.	.	.	.	.
Group1162	.	Ca|XP_016567535.1	.	.	.	St|XP_006341371.1;St|XP_006341372.1	.	.	.	.	.
Group1163	.	Ca|XP_016571273.1;Ca|XP_016571274.1;Ca|XP_016571275.1	.	.	.	.	.	.	.	.	.
Group1164	LsERF104	.	Cc|XP_024968649.1	Ha|XP_022014293.1	.	.	.	.	.	.	.
Group1165	LsERF142	.	Cc|XP_024958724.1	Ha|XP_022030115.1	.	.	.	.	.	.	.
Group1166	LsERF141	.	Cc|XP_024961849.1	Ha|XP_022004573.1	.	.	.	.	.	.	.
Group1167	LsERF041	.	Cc|XP_024962282.1	Ha|XP_022037571.1	.	.	.	.	.	.	.
Group1168	LsERF056	.	Cc|XP_024964376.1	Ha|XP_022001477.1	.	.	.	.	.	.	.
Group1169	LsERF123	.	Cc|XP_024966132.1	Ha|XP_021994787.1	.	.	.	.	.	.	.
Group1170	LsSoloist.2	.	Cc|XP_024968431.1	Ha|XP_022034613.1	.	.	.	.	.	.	.
Group1171	LsERF130	.	Cc|XP_024969024.1	Ha|XP_022036607.1	.	.	.	.	.	.	.
Group1172	LsERF034	.	Cc|XP_024972207.1	Ha|XP_022006882.1	.	.	.	.	.	.	.
Group1173	LsERF001	.	Cc|XP_024972784.1	Ha|XP_022018910.1	.	.	.	.	.	.	.
Group1174	.	.	Cc|XP_024977994.1	Ha|XP_021978917.1;Ha|XP_021980419.1	.	.	.	.	.	.	.
Group1175	LsERF120	.	Cc|XP_024980084.1	.	.	.	.	.	.	.	Vv|XP_002275892.1
Group1176	LsERF150	.	Cc|XP_024989010.1	Ha|XP_022017665.1	.	.	.	.	.	.	.
Group1177	LsERF149	.	Cc|XP_024989126.1	Ha|XP_022017121.1	.	.	.	.	.	.	.
Group1178	LsERF171	.	Cc|XP_024991431.1	Ha|XP_021977363.1	.	.	.	.	.	.	.
Group1179	LsERF101	.	Cc|XP_024992502.1	Ha|XP_022035749.1	.	.	.	.	.	.	.
Group1180	LsERF114	.	Cc|XP_024996858.1	Ha|XP_022029277.1	.	.	.	.	.	.	.
Group1181	LsERF045	.	.	Ha|XP_021971170.1;Ha|XP_022006966.1	.	.	.	.	.	.	.
Group1182	.	.	.	Ha|XP_022004831.1;Ha|XP_022031536.1;Ha|XP_022027063.1	.	.	.	.	.	.	.
Group1183	LsERF187	.	.	Ha|XP_022020202.1;Ha|XP_022027672.1	.	.	.	.	.	.	.
Group1184	.	.	.	Ha|XP_022032858.1;Ha|XP_022033050.1;Ha|XP_022033051.1	.	.	.	.	.	.	.
Group1185	LsERF166;LsERF167	.	.	Ha|XP_022032899.1	.	.	.	.	.	.	.
Group1186	.	.	.	.	.	.	.	Hb|XP_021638126.1;Hb|XP_021653022.1;Hb|XP_021669331.1	.	.	.
Group1187	.	.	.	.	.	.	.	Hb|XP_021692154.1;Hb|XP_021692197.1;Hb|XP_021692203.1	.	.	.
Group1188	LsERF138;LsERF158;LsERF159	.	.	.	.	.	.	.	.	.	.
Group1189	.	.	.	.	.	.	.	.	Md|NP_001280952.1;Md|XP_008354090.1;Md|XP_008369496.1	.	.
Group1190	.	.	.	.	.	.	.	.	.	Mt|XP_013468688.1;Mt|XP_013468690.1;Mt|XP_013468692.1	.
Group1191	.	.	.	.	.	.	.	.	.	Mt|XP_013468691.1;Mt|XP_013468693.1;Mt|XP_013468694.1	.
Group1192	.	.	.	.	Oe|XP_022891901.1;Oe|XP_022891903.1;Oe|XP_022891904.1	.	.	.	.	.	.
Group1193	.	.	.	.	.	St|XP_015159360.1;St|XP_015161234.1;St|XP_015161339.1	.	.	.	.	.
Group1194	.	.	.	.	.	St|XP_015161109.1;St|XP_015163300.1;St|XP_015163301.1	.	.	.	.	.
Group1195	.	.	.	.	.	.	.	.	.	.	Vv|XP_002264229.1;Vv|XP_002264262.1;Vv|XP_010652366.1
Group1196	.	.	.	.	.	.	.	.	.	.	Vv|XP_003635442.1;Vv|XP_010660384.1;Vv|XP_019073925.1
Group1197	.	.	.	.	.	.	At|AT1G04370.1;At|AT5G43410.1	.	.	.	.
Group1198	.	.	.	.	.	.	At|AT1G06160.1;At|AT2G31230.1	.	.	.	.
Group1199	.	Ca|XP_016576989.1	.	.	.	St|XP_006366265.1	.	.	.	.	.
Group1200	.	.	.	.	.	.	At|AT1G22985.1;At|AT1G71130.1	.	.	.	.
Group1201	.	.	Cc|XP_024972669.1	Ha|XP_021986660.1	.	.	.	.	.	.	.
Group1202	.	.	.	.	.	.	At|AT2G39250.1;At|AT3G54990.1	.	.	.	.
Group1203	LsERF002	.	.	Ha|XP_021981417.1	.	.	.	.	.	.	.
Group1204	.	Ca|XP_016546872.1	.	.	.	St|XP_006351415.1	.	.	.	.	.
Group1205	.	Ca|XP_016548956.1	.	.	.	St|XP_015158984.1	.	.	.	.	.
Group1206	.	Ca|XP_016549804.1	.	.	.	St|XP_015159272.1	.	.	.	.	.
Group1207	.	Ca|XP_016549957.1	.	.	.	St|XP_006351032.1	.	.	.	.	.
Group1208	.	Ca|XP_016552063.1	.	.	.	St|XP_006358390.1	.	.	.	.	.
Group1209	.	Ca|XP_016557635.1	.	.	.	St|XP_015164502.1	.	.	.	.	.
Group1210	.	Ca|XP_016558356.1	.	.	.	St|XP_006367737.1	.	.	.	.	.
Group1211	.	Ca|XP_016561519.1	.	.	.	St|XP_015164457.1	.	.	.	.	.
Group1212	.	Ca|XP_016563056.1	.	.	.	St|XP_006341471.1	.	.	.	.	.
Group1213	.	Ca|XP_016564441.1	.	.	.	St|XP_006350598.1	.	.	.	.	.
Group1214	.	Ca|XP_016567496.1	.	.	.	St|XP_006343055.1	.	.	.	.	.
Group1215	.	.	Cc|XP_024995076.1	.	Oe|XP_022851160.1	.	.	.	.	.	.
Group1216	.	Ca|XP_016570139.1	.	.	.	St|XP_006359239.1	.	.	.	.	.
Group1217	.	.	.	.	.	.	.	.	.	Mt|XP_003610923.1	Vv|XP_002275853.1
Group1218	.	Ca|XP_016572993.1	.	.	.	St|XP_006362096.1	.	.	.	.	.
Group1219	.	Ca|XP_016573161.1	.	.	.	St|XP_006360378.1	.	.	.	.	.
Group1220	.	Ca|XP_016574677.1	.	.	.	St|XP_015163379.1	.	.	.	.	.
Group1221	.	Ca|XP_016574685.1	.	.	.	St|XP_006345610.1	.	.	.	.	.
Group1222	.	Ca|XP_016574695.1	.	.	.	St|XP_015170273.1	.	.	.	.	.
Group1223	.	.	Cc|XP_024978318.1	Ha|XP_021980474.1	.	.	.	.	.	.	.
Group1224	.	Ca|XP_016576998.1	.	.	.	St|XP_006356236.1	.	.	.	.	.
Group1225	.	Ca|XP_016577117.1	.	.	.	St|XP_006356706.1	.	.	.	.	.
Group1226	.	Ca|XP_016577756.1	.	.	.	St|XP_006362749.1	.	.	.	.	.
Group1227	.	Ca|XP_016580609.1	.	.	.	St|XP_006357978.1	.	.	.	.	.
Group1228	.	.	.	.	Oe|XP_022858964.1;Oe|XP_022865804.1	.	.	.	.	.	.
Group1229	.	.	Cc|XP_024958715.1	Ha|XP_022027039.1	.	.	.	.	.	.	.
Group1230	LsERF128	.	Cc|XP_024960271.1	.	.	.	.	.	.	.	.
Group1231	LsERF087	.	Cc|XP_024962228.1	.	.	.	.	.	.	.	.
Group1232	LsERF079	.	.	Ha|XP_021992210.1	.	.	.	.	.	.	.
Group1233	LsERF012	.	Cc|XP_024962663.1	.	.	.	.	.	.	.	.
Group1234	LsERF086	.	Cc|XP_024963815.1	.	.	.	.	.	.	.	.
Group1235	.	.	Cc|XP_024970677.1	Ha|XP_021992250.1	.	.	.	.	.	.	.
Group1236	LsERF011	.	.	Ha|XP_022034140.1	.	.	.	.	.	.	.
Group1237	LsERF134	.	.	Ha|XP_022006075.1	.	.	.	.	.	.	.
Group1238	LsERF156	.	Cc|XP_024975562.1	.	.	.	.	.	.	.	.
Group1239	.	.	Cc|XP_024986283.1	Ha|XP_021971198.1	.	.	.	.	.	.	.
Group1240	LsERF005	.	.	Ha|XP_022021657.1	.	.	.	.	.	.	.
Group1241	LsAP2.18	.	Cc|XP_024986487.1	.	.	.	.	.	.	.	.
Group1242	LsERF103	.	Cc|XP_024990540.1	.	.	.	.	.	.	.	.
Group1243	LsERF189	.	Cc|XP_024992270.1	.	.	.	.	.	.	.	.
Group1244	.	.	.	.	Oe|XP_022894144.1;Oe|XP_022893661.1	.	.	.	.	.	.
Group1245	LsERF007	.	Cc|XP_024996674.1	.	.	.	.	.	.	.	.
Group1246	LsERF100	.	Cc|XP_024996904.1	.	.	.	.	.	.	.	.
Group1247	.	.	.	Ha|XP_021972120.1	.	St|XP_015158904.1	.	.	.	.	.
Group1248	LsERF151	.	.	Ha|XP_022017490.1	.	.	.	.	.	.	.
Group1249	.	.	.	.	Oe|XP_022871987.1;Oe|XP_022875650.1	.	.	.	.	.	.
Group1250	.	.	.	Ha|XP_022027072.1;Ha|XP_022027073.1	.	.	.	.	.	.	.
Group1251	LsERF124	.	.	Ha|XP_022029149.1	.	.	.	.	.	.	.
Group1252	.	.	.	Ha|XP_022036659.1;Ha|XP_022041026.1	.	.	.	.	.	.	.
Group1253	LsAP2.24	.	.	Ha|XP_022037221.1	.	.	.	.	.	.	.
Group1254	.	.	.	.	.	.	.	Hb|XP_021644897.1;Hb|XP_021688613.1	.	.	.
Group1255	.	.	.	.	.	.	.	Hb|XP_021649090.1;Hb|XP_021691380.1	.	.	.
Group1256	.	.	.	.	.	.	.	Hb|XP_021654290.1;Hb|XP_021659725.1	.	.	.
Group1257	.	.	.	.	.	.	.	Hb|XP_021667278.1;Hb|XP_021682425.1	.	.	.
Group1258	LsERF131;LsERF139	.	.	.	.	.	.	.	.	.	.
Group1259	LsERF027;LsERF042	.	.	.	.	.	.	.	.	.	.
Group1260	.	.	.	.	.	.	.	.	Md|NP_001280848.1;Md|XP_008376369.1	.	.
Group1261	.	.	.	.	.	.	.	.	Md|XP_008347046.1;Md|XP_008364770.1	.	.
Group1262	.	.	.	.	.	.	.	.	Md|XP_008348605.1;Md|XP_008354035.1	.	.
Group1263	.	.	.	.	.	.	.	.	Md|XP_008351310.1;Md|XP_017192426.1	.	.
Group1264	.	.	.	.	.	.	.	.	Md|XP_008353570.1;Md|XP_017183163.1	.	.
Group1265	.	.	.	.	.	.	.	.	Md|XP_008390063.1	Mt|XP_013445793.1	.
Group1266	.	.	.	.	.	.	.	.	Md|XP_017178313.1;Md|XP_017186696.1	.	.
Group1267	.	.	.	.	.	.	.	.	.	Mt|XP_003602161.2;Mt|XP_003623051.2	.
Group1268	.	.	.	.	.	.	.	.	.	Mt|XP_003610917.1;Mt|XP_003610922.1	.
Group1269	.	.	.	.	.	.	.	.	.	Mt|XP_003614696.1;Mt|XP_013453972.1	.
Group1270	.	.	.	.	.	.	.	.	.	Mt|XP_003616861.1;Mt|XP_003616864.1	.
Group1271	.	.	.	.	.	.	.	.	.	Mt|XP_003616866.1;Mt|XP_013454280.1	.
Group1272	.	.	.	.	.	.	.	.	.	Mt|XP_013449879.1;Mt|XP_013449884.1	.
Group1273	.	.	.	.	.	.	.	.	.	Mt|XP_013468494.1;Mt|XP_013468495.1	.
Group1274	.	.	.	.	.	.	.	.	.	Mt|XP_013453145.1;Mt|XP_013453147.1	.
Group1275	.	.	.	.	Oe|XP_022842081.1;Oe|XP_022842082.1	.	.	.	.	.	.
Group1276	.	.	.	.	Oe|XP_022848405.1;Oe|XP_022877649.1	.	.	.	.	.	.
Group1277	.	.	.	.	Oe|XP_022852217.1;Oe|XP_022852238.1	.	.	.	.	.	.
Group1278	.	.	.	.	Oe|XP_022854380.1;Oe|XP_022875594.1	.	.	.	.	.	.
Group1279	.	.	.	.	Oe|XP_022855159.1;Oe|XP_022892525.1	.	.	.	.	.	.
Group1280	.	.	.	.	Oe|XP_022862431.1;Oe|XP_022867513.1	.	.	.	.	.	.
Group1281	.	.	.	.	Oe|XP_022864072.1;Oe|XP_022864073.1	.	.	.	.	.	.
Group1282	.	.	.	.	Oe|XP_022870250.1;Oe|XP_022870251.1	.	.	.	.	.	.
Group1283	.	.	.	.	.	St|XP_015158993.1	.	.	.	.	Vv|XP_010653386.2
Group1284	.	.	.	.	.	St|XP_015161600.1;St|XP_015162709.1	.	.	.	.	.
Group1285	.	.	.	.	.	.	.	.	.	.	Vv|XP_002274216.1;Vv|XP_002274284.1

## Sheet: Table S5
Table S5. List of a pair of genes determined as tandem duplicates
* The coordination (bp) of genes based on lettuce genome (version 8)
Query	Hit	Query			Hit
		LinkageGroup	*Gene Start	Gene end	LinkageGroup	Gene Start	Gene end
LsERF031	LsERF032	2	210426558	210427142	2	210548072	210548644
LsERF031	LsERF033	2	210426558	210427142	2	210621304	210621876
LsERF032	LsERF033	2	210548072	210548644	2	210621304	210621876
LsERF109	LsERF110	4	336702886	336703341	4	336736699	336737136
LsERF109	LsERF111	4	336702886	336703341	4	336762204	336762686
LsERF109	LsERF112	4	336702886	336703341	4	337716112	337716567
LsERF110	LsERF111	4	336736699	336737136	4	336762204	336762686
LsERF110	LsERF112	4	336736699	336737136	4	337716112	337716567
LsERF111	LsERF112	4	336762204	336762686	4	337716112	337716567
LsERF046	LsERF047	6	17506994	17507545	6	17523369	17523929
LsERF162	LsERF163	6	155096407	155097265	6	155130654	155131349
LsERF162	LsERF165	6	155096407	155097265	6	155301054	155301725
LsERF163	LsERF165	6	155130654	155131349	6	155301054	155301725
LsERF164	LsERF165	6	155206842	155207456	6	155301054	155301725
LsERF051	LsERF052	7	56379132	56379821	7	56482069	56482755
LsERF057	LsERF060	9	62282593	62283264	9	62769200	62770205
LsERF057	LsERF062	9	62282593	62283264	9	63158427	63159059
LsERF057	LsERF063	9	62282593	62283264	9	63099989	63100651
LsERF057	LsERF064	9	62282593	62283264	9	63083658	63084320
LsERF058	LsERF059	9	62505221	62505889	9	62497515	62498183
LsERF058	LsERF061	9	62505221	62505889	9	63227251	63227994
LsERF058	LsERF062	9	62505221	62505889	9	63158427	63159059
LsERF058	LsERF064	9	62505221	62505889	9	63083658	63084320
LsERF058	LsERF065	9	62505221	62505889	9	63051933	63052634
LsERF059	LsERF061	9	62497515	62498183	9	63227251	63227994
LsERF059	LsERF062	9	62497515	62498183	9	63158427	63159059
LsERF059	LsERF063	9	62497515	62498183	9	63099989	63100651
LsERF059	LsERF064	9	62497515	62498183	9	63083658	63084320
LsERF059	LsERF065	9	62497515	62498183	9	63051933	63052634
LsERF060	LsERF062	9	62769200	62770205	9	63158427	63159059
LsERF061	LsERF062	9	63227251	63227994	9	63158427	63159059
LsERF061	LsERF063	9	63227251	63227994	9	63099989	63100651
LsERF061	LsERF064	9	63227251	63227994	9	63083658	63084320
LsERF061	LsERF065	9	63227251	63227994	9	63051933	63052634
LsERF062	LsERF063	9	63158427	63159059	9	63099989	63100651
LsERF062	LsERF064	9	63158427	63159059	9	63083658	63084320
LsERF063	LsERF064	9	63099989	63100651	9	63083658	63084320
LsERF063	LsERF065	9	63099989	63100651	9	63051933	63052634
LsERF064	LsERF065	9	63083658	63084320	9	63051933	63052634

## Sheet: Table S6
Table S6. List of a pair of genes determined as segmental duplicates
* The coordination (bp) of genes based on lettuce genome (version 8)
Query	Hit	Query			Hit
		LinkageGroup	*Gene Start	Gene end	LinkageGroup	Gene Start	Gene end
LsERF132	LsERF174	1	17980460	17981904	9	11895136	11895780
LsERF011	LsERF014	1	25835559	25835927	4	234423704	234424159
LsERF025	LsERF048	1	53882856	53884037	6	30956661	30957332
LsERF138	LsERF158	2	57522699	57523994	5	59925480	59926799
LsAP2.6	LsAP2.9	2	142462480	142465870	3	81432520	81435963
LsERF012	LsERF013	2	161778051	161778521	3	132896299	132896847
LsERF012	LsERF016	2	161778051	161778521	4	331780903	331781373
LsERF027	LsERF042	2	188098883	188099410	5	228985837	228986388
LsERF028	LsERF054	2	210322269	210322862	9	186836649	186837281
LsERF028	LsERF057	2	210322269	210322862	9	62282593	62283264
LsERF028	LsERF059	2	210322269	210322862	9	62497515	62498183
LsERF028	LsERF062	2	210322269	210322862	9	63158427	63159059
LsERF028	LsERF063	2	210322269	210322862	9	63099989	63100651
LsERF028	LsERF064	2	210322269	210322862	9	63083658	63084320
LsERF013	LsERF016	3	132896299	132896847	4	331780903	331781373
LsERF070	LsERF071	5	203656080	203656313	6	12816754	12816987
LsERF070	LsERF074	5	203656080	203656313	9	178792402	178792635
LsERF071	LsERF074	6	12816754	12816987	9	178792402	178792635
LsERF170	LsERF175	8	134319076	134319498	9	11770370	11770849
LsERF054	LsERF057	9	186836649	186837281	9	62282593	62283264
LsERF054	LsERF060	9	186836649	186837281	9	62769200	62770205
LsERF054	LsERF062	9	186836649	186837281	9	63158427	63159059
LsERF055	LsERF057	9	187031234	187031878	9	62282593	62283264
LsERF055	LsERF060	9	187031234	187031878	9	62769200	62770205
LsERF055	LsERF061	9	187031234	187031878	9	63227251	63227994
LsERF055	LsERF062	9	187031234	187031878	9	63158427	63159059
LsERF055	LsERF063	9	187031234	187031878	9	63099989	63100651
LsERF055	LsERF064	9	187031234	187031878	9	63083658	63084320
LsERF055	LsERF065	9	187031234	187031878	9	63051933	63052634

## Sheet: Table S7
Table S7. Ka/Ks ratios for pairwise comparisons among the duplicated AP2/ERF genes
Gene1	Gene2	Length (bp)	Ka	Ks	Ka/Ks	P-Value (Fisher's exact test)	Type of duplication
LsERF170	LsERF175	396	0.140588	3.69907	0.0380063	2.56344e-73	segmental
LsERF011	LsERF014	366	0.113334	1.61571	0.0701452	1.43681e-44	segmental
LsERF013	LsERF016	462	0.0748022	0.959338	0.0779727	6.85188e-38	segmental
LsERF012	LsERF016	438	0.122811	1.44669	0.0848915	8.74687e-49	segmental
LsERF028	LsERF062	588	0.218605	2.5425	0.0859802	0	segmental
LsERF012	LsERF013	453	0.12238	1.29695	0.0943596	2.73112e-44	segmental
LsERF028	LsERF057	588	0.164395	1.71606	0.0957979	2.03636e-67	segmental
LsAP2.6	LsAP2.9	1506	0.122953	1.2366	0.099428	2.08274e-127	segmental
LsERF028	LsERF063	588	0.249813	2.44147	0.10232	0	segmental
LsERF028	LsERF064	588	0.249603	2.41377	0.103408	0	segmental
LsERF028	LsERF059	588	0.225593	2.01295	0.112071	1.10256e-75	segmental
LsERF028	LsERF054	588	0.246838	1.76527	0.13983	1.16847e-66	segmental
LsERF054	LsERF060	312	0.177197	0.917367	0.193159	2.26213e-15	segmental
LsERF025	LsERF048	654	0.22959	1.01218	0.226826	1.67789e-34	segmental
LsERF055	LsERF062	630	0.182431	0.748219	0.243821	5.70214e-22	segmental
LsERF055	LsERF060	321	0.198621	0.739398	0.268625	7.13808e-11	segmental
LsERF055	LsERF063	642	0.18764	0.662075	0.283412	1.33393e-17	segmental
LsERF054	LsERF062	621	0.227856	0.778679	0.292618	3.20328e-19	segmental
LsERF055	LsERF064	642	0.189141	0.639153	0.295925	7.69142e-17	segmental
LsERF054	LsERF057	615	0.236298	0.74592	0.316788	1.1156e-16	segmental
LsERF055	LsERF061	639	0.17407	0.528279	0.329504	3.67619e-12	segmental
LsERF055	LsERF065	642	0.271563	0.796257	0.341049	2.7658e-17	segmental
LsERF055	LsERF057	630	0.273295	0.772291	0.353876	1.20864e-15	segmental
LsERF027	LsERF042	513	0.052225	0.142683	0.366022	0.00150013	segmental
LsERF138	LsERF158	1287	0.112602	0.265604	0.423946	1.28301e-08	segmental
LsERF057	LsERF060	324	0.23728	3.48323	0.0681207	2.52644e-58	tandem
LsERF046	LsERF047	522	0.104729	1.01449	0.103234	1.8481e-37	tandem
LsERF060	LsERF062	321	0.128706	0.846309	0.152079	7.51348e-17	tandem
LsERF061	LsERF062	627	0.0663109	0.416578	0.15918	2.2054e-17	tandem
LsERF051	LsERF052	666	0.0214819	0.127564	0.168401	1.43149e-07	tandem
LsERF058	LsERF059	666	0.0398054	0.226647	0.175628	4.30581e-11	tandem
LsERF031	LsERF033	558	0.102735	0.47088	0.218176	6.87097e-15	tandem
LsERF163	LsERF165	669	0.0802222	0.343987	0.233213	6.85407e-13	tandem
LsERF031	LsERF032	558	0.11253	0.482328	0.233307	3.33287e-14	tandem
LsERF162	LsERF165	669	0.0905505	0.386915	0.234032	8.76905e-14	tandem
LsERF162	LsERF163	693	0.0904799	0.363848	0.248675	4.40479e-13	tandem
LsERF061	LsERF063	657	0.11695	0.462539	0.252844	1.1341e-14	tandem
LsERF062	LsERF064	630	0.0868088	0.33717	0.257463	1.57712e-10	tandem
LsERF061	LsERF064	657	0.116891	0.431635	0.270811	1.20575e-12	tandem
LsERF062	LsERF063	630	0.0826874	0.299248	0.276317	4.59213e-09	tandem
LsERF057	LsERF062	630	0.265944	0.877414	0.3031	2.31451e-20	tandem
LsERF059	LsERF064	660	0.169045	0.557138	0.303416	7.12283e-15	tandem
LsERF058	LsERF064	660	0.178167	0.581508	0.306387	1.69591e-15	tandem
LsERF057	LsERF064	657	0.299245	0.967893	0.309172	2.84703e-23	tandem
LsERF058	LsERF062	630	0.154418	0.49165	0.314082	4.02152e-12	tandem
LsERF063	LsERF064	660	0.0173657	0.0551606	0.314821	0.00632432	tandem
LsERF057	LsERF063	657	0.293341	0.909838	0.32241	6.3112e-21	tandem
LsERF059	LsERF063	660	0.167677	0.518842	0.323175	2.26647e-13	tandem
LsERF059	LsERF062	630	0.158676	0.451186	0.351686	7.83321e-10	tandem
LsERF061	LsERF065	654	0.180064	0.502351	0.358442	7.31649e-11	tandem
LsERF059	LsERF065	654	0.25298	0.686242	0.368645	3.50567e-14	tandem
LsERF058	LsERF065	651	0.245071	0.663549	0.369333	1.67002e-13	tandem
LsERF058	LsERF061	657	0.172135	0.459002	0.37502	9.48495e-10	tandem
LsERF164	LsERF165	612	0.0828689	0.204472	0.405283	0.000320811	tandem
LsERF111	LsERF112	447	0.195387	0.403651	0.48405	0.000147591	tandem
LsERF059	LsERF061	657	0.174667	0.354652	0.492501	5.67475e-05	tandem
LsERF110	LsERF111	435	0.133246	0.238282	0.559197	0.0179038	tandem
LsERF109	LsERF112	447	0.11398	0.202664	0.562409	0.0289472	tandem
LsERF110	LsERF112	435	0.11713	0.20469	0.57223	0.0251103	tandem

## Sheet: Table S8
Table S8. Expression signals and false discovery rate (q-value) of AP2/ERF genes
* significantly up or downregulated genes are highlighited in colors: Red for Log2 foldchange equal or greater than 1 and FDR=0.01; Green for Log2 foldchange equal or less than -1 and FDR=0.01
Name	Subgroup	Gene	Log2 fold change relative to 0-hour control												FDR
			Cold4hvs0h.logFC	Cold24hvs0h.logFC	Cold7dvs0h.logFC	Salt5hvs0h.logFC	Salt24hvs0h.logFC	Salt48hvs0h.logFC	Heat5hvs0h.logFC	Heat24hvs0h.logFC	Heat48hvs0h.logFC	Dr5hvs0h.logFC	Dr24hvs0h.logFC	Dr48hvs0hlogFC	Cold4hvs0h.qval	Cold24hvs0h.qval	Cold7dvs0h.qval	Salt5hvs0h.qval	Salt24hvs0h.qval	Salt48hvs0h.qval	Heat5hvs0h.qval	Heat24hvs0h.qval	Heat48hvs0h.qval	Dr5hvs0h.qval	Dr24hvs0h.qval	Dr48hvs0hqval
LsAP2.01	AP2	Ls1g38141.1	0.181	-0.02	0.557	-1.098	-0.223	-0.658	-0.737	-1.187	-1.55	-0.797	-0.339	-0.707	0.56773	0.95679	0.02635	9e-05	0.33028	0.00482	0.00407	2e-05	0	0.0153	0.52048	0.01073
LsAP2.03	AP2	Ls2g109741.3	1.14	1.024	0.451	-0.225	-0.989	-1.417	-0.331	-0.314	-0.006	0.282	0.047	-0.119	0	0	0.0006	0.0857	0	0	0.00941	0.01131	0.96735	0.10835	0.91149	0.44428
LsAP2.04	AP2	Ls2g116160.1	0.881	1.629	1.68	-0.063	-0.747	-0.807	-0.039	-0.187	-0.048	0.435	0.31	0.146	0.00034	0	0	0.79213	0.00013	4e-05	0.86625	0.33042	0.81657	0.09793	0.39791	0.54526
LsAP2.05	AP2	Ls2g63321.2	-0.089	1.462	0.755	0.111	1.547	0.777	0.204	0.62	1.29	0.029	0.759	1.37	0.92113	0.00733	0.18203	0.84497	0.00019	0.04753	0.68386	0.14514	0.00205	0.98621	0.35113	0.00373
LsAP2.06	AP2	Ls2g70201.1	-0.142	0.761	0.405	-0.272	0.141	-0.874	-0.196	-1.233	-1.928	-0.315	-0.176	-0.595	0.80227	0.05767	0.3213	0.5222	0.6897	0.01527	0.63674	0.00167	1e-05	0.69063	0.87668	0.16551
LsAP2.07	AP2	Ls2g85920.1	0.522	0.518	0.154	-0.157	-0.552	-0.813	0.118	0.203	0.015	-0.019	0.292	0.2	0.0062	0.00373	0.394	0.42326	0.00114	1e-05	0.53159	0.23974	0.94133	0.97419	0.3796	0.33466
LsAP2.09	AP2	Ls3g63001.1	0.629	0.884	0.658	-0.644	0.268	-0.094	-0.236	-0.164	-0.254	-0.634	0.108	0.051	0.01251	0.00024	0.00431	0.00619	0.17924	0.64397	0.30306	0.46543	0.2337	0.03318	0.86955	0.87431
LsAP2.10	AP2	Ls3g85620.1	-0.187	0.038	0.287	-0.846	-1.826	-4.704	-0.323	-1.189	-1.192	-0.567	0.002	-0.372	0.52156	0.90038	0.22614	0.00103	0	0	0.18311	1e-05	1e-05	0.08623	1	0.17011
LsAP2.11	AP2	Ls3g89681.2	0.492	0.334	0.841	-0.085	-0.587	-0.928	-0.896	-0.491	-0.425	0.224	-0.003	-0.251	0.001	0.01508	0	0.57274	1e-05	0	0	0.00029	0.00108	0.26683	0.99827	0.08693
LsAP2.12	AP2	Ls4g159600.3	-0.051	-0.588	-0.026	-0.519	-1.57	-3.633	0.089	-0.788	-1.39	-0.343	-0.144	-0.479	0.84682	0.00346	0.91021	0.01213	0	0	0.68791	0.00015	0	0.26017	0.78949	0.02839
LsAP2.13	AP2	Ls4g165341.1	0.51	3.455	1.823	-0.024	-0.053	-0.186	-0.095	-0.256	-0.109	0.183	0.173	0.143	0.00025	0	0	0.87988	0.64174	0.08345	0.46153	0.0304	0.35822	0.34895	0.48718	0.31559
LsAP2.14	AP2	Ls4g84981.1	-1.27	-1.297	-0.843	0.23	-0.859	-1.383	-0.647	-1.055	-1.593	0.348	0.115	0.008	0	0	2e-05	0.24738	1e-05	0	0.00106	0	0	0.20765	0.83239	0.9794
LsAP2.15	AP2	Ls5g189741.1	-0.268	-0.298	-0.052	0.22	-0.123	-0.1	1.16	0.463	0.687	0.433	0.372	0.277	0.7166	0.63783	0.93848	0.6867	0.7884	0.82392	0.00945	0.30559	0.10911	0.63309	0.75719	0.64151
LsAP2.16	AP2	Ls6g23441.1	0	2.314	0	-0.462	1.684	5.256	0.311	-0.811	-0.428	-2.342	-1.114	-0.091	1	0.62551	0.99995	0.84785	0.22255	2e-05	0.88003	0.69881	0.83287	0.63325	0.85652	0.97502
LsAP2.17	AP2	Ls6g29600.3	-0.159	1.775	1.104	0.068	-0.635	-2.255	-0.378	0.011	0.329	0.325	0.4	0.442	0.74616	0	0.00153	0.86439	0.03307	0	0.24627	0.97716	0.27071	0.58458	0.55111	0.21204
LsAP2.20	AP2	Ls7g53580.2	0.382	0.435	1.011	0.23	0.001	-0.77	-0.603	-1.182	-1.2	0.163	0.32	0.228	0.44749	0.32604	0.01257	0.63405	0.99765	0.05944	0.16878	0.00741	0.00617	0.88568	0.7723	0.67499
LsAP2.21	AP2	Ls8g117021.1	1.236	0.433	0.997	1.836	3.936	5.034	0.144	0.003	-0.939	-0.588	-0.781	-0.083	0.48491	0.82446	0.52068	0.0153	0	0	0.88987	0.99835	0.32919	0.79882	0.76204	0.9532
LsAP2.22	AP2	Ls8g18040.1	-0.227	-0.408	-0.057	0.168	-0.314	-0.68	0.145	-0.015	-0.016	0.028	0.084	0.244	0.3905	0.07584	0.8211	0.52438	0.14352	0.00226	0.56659	0.95518	0.95286	0.97095	0.91434	0.37793
LsAP2.24	AP2	Ls8g78400.2	0.762	0.602	-0.069	0.085	-0.876	-1.644	0.357	0.081	-0.383	0.304	0.127	-0.064	1e-05	0.00017	0.67353	0.65063	0	0	0.02403	0.62712	0.01248	0.1908	0.76416	0.7697
LsAP2.25	AP2	Ls9g20420.1	0.444	0.544	0.097	-0.164	-0.604	-0.433	-0.13	-0.533	-0.629	-0.027	-0.041	-0.132	0.00028	1e-05	0.38736	0.16553	0	7e-05	0.25931	1e-05	0	0.93706	0.91284	0.31962
LsAP2.26	AP2	Ls9g30600.3	0.253	1.148	0.987	0.398	-0.138	-0.607	0.29	0.122	0.295	-0.093	0.384	0.68	0.25665	0	0	0.02729	0.39844	0.00043	0.09761	0.49653	0.0762	0.83689	0.19628	0.00053
LsAP2.27	AP2	Ls9g80800.1	-0.258	-1.403	-0.677	-0.63	-1.131	-2.733	0.002	-0.337	-0.722	-0.366	-0.331	-0.697	0.19362	0	0.00027	0.00157	0	0	0.99375	0.0638	0.00017	0.18176	0.3439	0.00101
LsAP2.28	AP2	Ls8g40020.4	0.871	0.642	0.877	0.052	0.543	0.343	0.214	0.574	0.275	-0.058	0.005	0.047	0	0	0	0.67705	0	0.00054	0.04186	0	0.0068	0.82833	0.99288	0.74607
LsERF001	I	Ls1g4460.1	-0.684	-0.229	-0.008	0.165	0.23	0.38	1.327	0.835	0.849	-0.128	0.088	0.2	1e-05	0.07908	0.96248	0.23634	0.05446	0.00169	0	0	0	0.62443	0.80972	0.17885
LsERF002	I	Ls1g71921.1	1.196	1.079	-0.801	2.988	5.829	6.576	1.46	3.436	3.028	-0.166	0.377	1.653	0.27776	0.28849	0.53837	0.00016	0	0	0.0848	1e-05	5e-05	0.95922	0.90572	0.0696
LsERF003	I	Ls3g10461.1	1.08	1.428	0.448	1.682	1.183	0.69	0.845	0.765	0.801	0.792	0.712	0.848	0.00126	2e-05	0.14242	1e-05	0.0004	0.03248	0.01594	0.02462	0.01692	0.10508	0.2498	0.02689
LsERF004	I	Ls6g103940.3	1.701	0.152	-0.447	1.824	2.584	3.02	0.93	1.355	0.852	-0.176	-0.178	1.403	0	0.67182	0.17265	0	0	0	0.00161	1e-05	0.00238	0.8107	0.8357	4e-05
LsERF005	I	Ls6g12261.2	1.769	0.967	-0.212	2.854	2.037	2.199	-0.046	0.551	0.394	1.239	0.501	1.811	4e-05	0.01227	0.62495	0	0	0	0.93074	0.16846	0.32601	0.01597	0.585	7e-05
LsERF009	I	Ls8g132101.1	3.318	2.081	0.263	3.879	2.516	2.899	1.721	1.383	0.189	1.125	0.424	2.238	0	0	0.52068	0	0	0	0.00014	0.00139	0.70189	0.05798	0.72203	1e-05
LsERF010	I	Ls9g43700.1	-0.4	-0.75	-0.712	0.485	0.632	0.769	0.571	0.732	0.507	0.087	0.189	0.326	0.00019	0	0	1e-05	0	0	0	0	0	0.6702	0.29046	0.00285
LsERF011	II	Ls1g21881.1	0.161	-0.597	-0.819	1.174	0.781	1.243	0.378	0.253	0.457	0.86	0.516	0.625	0.46599	0.00222	6e-05	0	3e-05	0	0.04249	0.16743	0.01066	0.00036	0.08253	0.00245
LsERF012	II	Ls2g85720.1	-0.508	0.665	0.64	0.005	-0.566	-1.084	0.164	-0.055	-0.078	-0.4	0.33	0.443	0.07037	0.00768	0.009	0.99035	0.0307	0.0002	0.58045	0.85715	0.78864	0.38574	0.58403	0.14191
LsERF013	II	Ls3g89921.1	-0.386	-0.587	0.358	-0.147	-0.172	-0.325	0.029	0.219	0.302	0.014	0.257	0.117	0.01586	0.00018	0.0107	0.3176	0.1656	0.009	0.85725	0.09482	0.01863	0.97565	0.29074	0.4825
LsERF014	II	Ls4g127080.1	0.235	0.03	0.661	0.727	1.371	1.929	0.996	1.06	1.187	0.523	0.442	0.549	0.21856	0.8906	0.00015	8e-05	0	0	0	0	0	0.01665	0.10737	0.00316
LsERF015	II	Ls4g133341.1	4.802	-0.087	-2.401	4.569	8.961	10.071	0.674	1.525	1.238	2.067	0.687	1.342	0.0028	0.98551	0.49965	0.00034	0	0	0.7699	0.39148	0.50053	0.47505	0.91859	0.55836
LsERF016	II	Ls4g164580.1	-0.191	-0.349	-0.46	0.123	-0.079	-0.043	0.011	-0.019	-0.021	-0.174	0.126	-0.151	0.47562	0.12784	0.03909	0.63781	0.71476	0.83865	0.96925	0.93977	0.93356	0.72276	0.847	0.59933
LsERF017	II	Ls5g139440.1	0.676	-2.337	-3.009	5.825	8.076	8.892	3.311	3.5	2.593	-0.148	2.047	0.892	0.55829	0.10609	0.04658	0	0	0	0.01979	0.0095	0.08022	0.98592	0.58432	0.73396
LsERF018	II	Ls6g106321.1	0.98	0.365	-4.482	0.044	4.305	5.49	0.181	0.577	0.521	-0.973	-0.757	-1.084	0.44461	0.79018	0.03977	0.97253	0	0	0.87592	0.53583	0.57396	0.67653	0.79991	0.42532
LsERF019	II	Ls6g81041.1	-0.156	-0.191	-1.868	2.048	3.787	3.931	0.73	1.403	0.36	0.912	0.595	-0.125	0.88618	0.83972	0.04746	0.00396	0	0	0.34987	0.04112	0.65193	0.48312	0.7723	0.91989
LsERF020	II	Ls7g35201.1	5.715	0	2.187	5.073	8.913	9.602	3.295	3.216	1.697	0	0	1.626	0.05801	1	0.5743	0.04524	0	0	0.26984	0.26339	0.56165	1	1	0.6692
LsERF023	II	Ls9g29401.1	-0.442	-0.602	-0.495	0.275	0.275	0.639	0.545	0.875	0.93	-0.057	0.28	0.28	0.11249	0.01883	0.04481	0.27341	0.19946	0.00289	0.01906	0.00023	8e-05	0.93706	0.59426	0.30884
LsERF024	III	Ls1g34721.1	0.235	0.309	1.071	0.135	-0.607	-1.579	0.166	0.003	0.122	-0.032	0.225	0.226	0.32729	0.14152	0	0.49586	0.00048	0	0.36652	0.98874	0.48563	0.95422	0.55772	0.27194
LsERF025	III	Ls1g46781.3	-0.295	-0.095	-0.084	-0.736	-1.127	-2.121	-0.266	-0.043	0.176	0.342	0.378	0.218	0.2107	0.68674	0.70917	0.00081	0	0	0.2007	0.84754	0.37385	0.27292	0.30756	0.36778
LsERF027	III	Ls2g109761.1	-0.466	-0.897	-0.389	0.301	-0.82	-0.766	-0.821	-1.397	-0.2	1.814	1.102	0.179	0.66552	0.33798	0.65624	0.66061	0.1716	0.20064	0.20525	0.03176	0.75187	0.00972	0.2669	0.83097
LsERF028	III	Ls2g130641.1	2.973	1.557	0.714	0.963	4.852	5.323	0.384	1.884	2.255	-0.72	0.017	-0.362	0.00093	0.11587	0.54911	0.08521	0	0	0.53634	0.00025	1e-05	0.55432	1	0.65619
LsERF029	III	Ls2g130761.1	0	0	0	2.392	0.483	-1.988	-0.753	-0.855	-2.021	2.794	2.05	1.786	1	1	0.99995	0.01999	0.66802	0.20339	0.60767	0.53049	0.18342	0.03004	0.24714	0.11965
LsERF030	III	Ls2g130781.1	-0.329	-0.986	-1.079	2.35	1.8	0.014	-0.993	-0.729	-0.343	3.088	1.137	-0.312	0.7983	0.37444	0.30523	3e-05	0.00018	0.97886	0.06256	0.15536	0.50271	1e-05	0.17304	0.6414
LsERF032	III	Ls2g130880.1	0.992	-0.396	-5.589	2.02	-0.242	-7.273	-1.939	-2.715	-5.575	3.167	1.674	-0.817	0.56061	0.84206	0.08979	0.02768	0.80106	0.00199	0.09118	0.02483	0.002	0.00602	0.30509	0.5187
LsERF035	III	Ls3g129940.1	-0.427	-0.587	-0.536	-3.75	-2.741	-2.488	-0.546	-0.922	-2.028	-0.998	-0.437	-1.979	0.44503	0.2325	0.25658	1e-05	3e-05	0.00011	0.29702	0.06806	0.00049	0.20161	0.73782	0.00192
LsERF036	III	Ls3g1301.2	-1.679	-0.725	-1.94	-0.041	-0.775	-2.72	-0.174	0.093	-0.027	-0.237	-0.408	-0.178	0.06044	0.33403	0.01679	0.95541	0.15236	0.00024	0.78645	0.87825	0.9663	0.87314	0.78976	0.82068
LsERF041	III	Ls4g45781.1	0.321	0.783	-0.62	-0.741	-2.024	-7.371	0.278	-0.18	1.085	0.005	0.265	0.47	0.79035	0.38378	0.55573	0.19705	0.00093	0	0.62183	0.74994	0.02136	0.99941	0.86146	0.44608
LsERF042	III	Ls5g108800.1	0.01	-1.475	-3.791	1.835	0.155	-1.257	-0.767	0.748	1.747	2.866	1.101	0.476	1	0.57358	0.21724	0.00275	0.80013	0.05725	0.25923	0.2033	0.00218	0.00019	0.30992	0.53095
LsERF043	III	Ls5g134561.1	-0.212	2.529	2.065	-0.992	-0.413	-0.157	0.269	-0.256	-0.653	-0.811	0.15	0.197	0.89352	0.0024	0.01358	0.0987	0.43126	0.7634	0.65469	0.65957	0.23026	0.39361	0.93636	0.79316
LsERF045	III	Ls6g13121.1	1.274	-0.681	-2.341	1.359	1.729	1.702	0.23	0.772	1.641	1.334	1.535	1.441	0.15026	0.49686	0.03355	0.35981	0.15661	0.16418	0.90394	0.60945	0.19407	0.62158	0.61466	0.36621
LsERF046	III	Ls6g13161.1	4.656	2.411	1.849	1.965	3.62	3.896	-0.757	1.272	1.282	-0.194	0.379	2.511	0	0.00072	0.00982	0.0005	0	0	0.27445	0.01739	0.01516	0.91619	0.82321	4e-05
LsERF048	III	Ls6g23641.1	0.008	-0.246	0.315	0.008	-1.04	-3.625	0.1	0.384	0.637	0.365	0.488	0.298	0.98827	0.33426	0.18491	0.97856	1e-05	0	0.70045	0.08597	0.00419	0.31195	0.21783	0.26609
LsERF050	III	Ls7g11381.1	1.208	0.569	0.771	0.248	-0.348	-1.707	0.062	0.536	0.429	0.129	0.194	0.475	0	0.00098	2e-05	0.12198	0.0153	0	0.72582	0.00058	0.00399	0.694	0.56768	0.0051
LsERF051	III	Ls7g39881.1	1.509	-0.351	0.073	0.73	0.139	-4.117	-0.241	0.386	0.005	1.345	0.658	0.533	0.00791	0.58557	0.91341	0.16726	0.78317	0	0.68498	0.45607	0.99498	0.04121	0.54662	0.37948
LsERF052	III	Ls7g39941.1	1.213	0.466	0.709	0.547	-0.325	-1.292	-0.119	0.771	0.055	0.617	0.164	-0.034	0.00371	0.26097	0.06635	0.12643	0.32271	0.00044	0.76866	0.02037	0.88612	0.2341	0.87701	0.95164
LsERF053	III	Ls8g96580.1	-0.43	-0.909	-0.894	-1.362	-3.172	-6.75	-0.445	-0.857	-1.045	-0.136	0.32	-0.021	0.0902	0.00027	0.00026	0	0	0	0.04432	0.00021	1e-05	0.79878	0.46704	0.95212
LsERF055	III	Ls9g114720.1	1.425	0.796	2.083	-1.352	-2.607	-3.439	-0.405	-0.675	-1.795	-0.5	0.318	-0.37	0	0.00259	0	2e-05	0	0	0.13462	0.01078	0	0.21418	0.59043	0.23085
LsERF056	III	Ls9g53921.1	2.823	1.453	-0.736	4.888	3.913	2.497	0.631	-0.21	1.536	1.288	0.618	4.641	0.00037	0.0721	0.49265	0	0	0.00017	0.45316	0.82564	0.02695	0.26006	0.77308	0
LsERF057	III	Ls9g53960.1	3.323	0.201	0.059	7.318	10.893	11.109	2.926	3.748	3.317	1.702	2.438	5.587	0.00332	0.92037	0.97792	3e-05	0	0	0.26942	0.11038	0.16846	0.77702	0.70858	0.00871
LsERF059	III	Ls9g54101.3	5.526	3.949	3.097	1.234	1.291	0.583	0.257	-1.028	-1.791	-2.543	-0.182	-0.736	0	1e-05	0.00041	0.23989	0.16029	0.57219	0.84513	0.43447	0.20191	0.3254	0.97098	0.65264
LsERF060	III	Ls9g54581.2	3.63	2.168	2.172	-0.525	-2.111	-2.47	0.669	0.026	-1.126	-0.847	0.021	0.18	0	0	0	0.09707	0	0	0.01945	0.93839	0.00045	0.04242	0.99098	0.63583
LsERF061	III	Ls9g54680.3	7.201	5.599	2.551	-0.14	-1.959	-5.212	1.579	1.098	-0.968	-1.887	0.489	1.632	0	0	9e-05	0.91182	0.10687	0.01135	0.03791	0.16107	0.35775	0.3464	0.85069	0.04922
LsERF062	III	Ls9g54780.1	6.664	5.529	3.724	1.11	-0.767	-5.903	3.221	2.755	0.412	-0.607	1.197	2.021	0	0	0	0.03759	0.24316	0.00022	0	0	0.46495	0.65298	0.1653	0.00015
LsERF063	III	Ls9g54860.1	9.353	7.16	4.876	3.276	3.254	3.881	4.65	2.365	0	1.7	1.687	3.955	0	0	0	0.10213	0.0722	0.02449	0.0061	0.22917	0.99991	0.67743	0.73849	0.04733
LsERF064	III	Ls9g54880.1	5.562	4.275	2.894	0.948	0.123	0.352	0.307	1.944	-2.62	-2.62	0.691	0.604	0	0	0.00045	0.58407	0.94314	0.83095	0.87678	0.13193	0.20448	0.49359	0.88851	0.781
LsERF069	IV	Ls5g25561.1	0	0	0	0	9.596	13.065	2.919	0	0	0	1.687	0	1	1	0.99995	1	0.00021	0	0.59537	1	0.99991	1	0.91915	1
LsERF073	IV	Ls8g13141.1	2.986	2.92	2.096	1.565	2.761	4.139	1.357	0.846	-0.503	0.252	0.278	1.453	0	0	1e-05	0.00011	0	0	0.00049	0.02243	0.21545	0.79348	0.79895	0.00053
LsERF075	IV	Ls9g27440.1	0.223	-0.525	-0.973	-0.447	-1.87	-3.056	-0.526	-1.805	-1.503	0.015	-0.489	-0.34	0.70729	0.29914	0.04723	0.3864	0.00033	0	0.2784	0.00056	0.00235	0.99475	0.66624	0.56525
LsERF077	IV	Ls9g60760.1	2.13	1.961	1.467	0.757	4.366	6.398	-0.967	-1.35	-1.908	-0.35	-0.878	-0.652	0.09406	0.09895	0.23806	0.24512	0	0	0.18117	0.05989	0.01306	0.83833	0.57487	0.43533
LsERF080	V	Ls1g44740.1	1.672	2.227	2.697	-0.539	-3.008	-5.953	-1.421	-1.387	-1.404	0.036	0.352	0.105	0.00064	0	0	0.13175	0	0	0.00017	0.00016	0.00011	0.97527	0.66356	0.82898
LsERF081	V	Ls2g89300.1	0.413	-0.412	-0.348	-0.87	-3.205	-4.585	-1.155	0.41	0.754	0.35	0.365	0.299	0.73369	0.73128	0.75312	0.06637	0	0	0.0133	0.35512	0.07191	0.71575	0.75375	0.59921
LsERF083	V	Ls4g85860.1	-1.191	-0.617	0.096	-0.209	0.358	-1.034	0.007	0.309	0.93	0.446	0.667	0.081	0.09378	0.33207	0.88441	0.76802	0.49597	0.07514	0.99367	0.59449	0.07196	0.70914	0.58862	0.92602
LsERF084	V	Ls4g88920.1	0.044	0.21	1.58	-1.566	-1.989	-6.122	-0.857	-0.694	-0.798	-0.436	-0.175	-0.403	0.9261	0.55163	0	1e-05	0	0	0.00541	0.01825	0.00647	0.3758	0.83985	0.24403
LsERF085	V	Ls5g131240.1	0.411	0.103	1.68	1.16	-0.811	-2.401	1.419	0.662	1.088	0.812	0.992	1.159	0.26902	0.792	0	0.00225	0.03622	1e-05	0.00018	0.0643	0.00211	0.11413	0.0896	0.00364
LsERF086	V	Ls5g30320.1	0.934	1.709	1.955	1.283	0.281	-1.099	-1.412	-0.983	-0.519	0.314	0.028	0.423	0.06434	0.00023	3e-05	0.00128	0.43281	0.00518	0.00118	0.01371	0.17399	0.7016	0.99098	0.35219
LsERF087	V	Ls5g31460.1	2.408	4.389	5.569	0.956	2.404	3.478	1.454	1.476	2.058	-0.315	-0.271	0.801	0.38941	0.02664	0.00101	0.04533	0	0	0.00176	0.00115	1e-05	0.79907	0.85731	0.12587
LsERF088	V	Ls6g19600.3	0.057	-0.063	0.024	0.142	-1.118	-2.639	-0.248	0.14	-0.642	-0.393	0.278	0.262	0.93811	0.92463	0.99672	0.77798	0.00779	0	0.58685	0.75126	0.11393	0.64066	0.80324	0.61589
LsERF090	V	Ls7g5961.1	-3.259	-3.259	-3.259	-0.101	-1.844	-0.731	-0.057	0.016	0.697	-0.463	-0.076	-0.204	0.34794	0.28697	0.25147	0.90941	0.01532	0.26756	0.94591	0.98495	0.2614	0.77396	0.98172	0.8326
LsERF093	VI	Ls2g134301.1	0.906	0.669	0.04	0.012	1.516	1.499	-0.889	0.47	-0.405	-0.084	-0.135	-0.445	0.01433	0.05337	0.92541	0.97969	1e-05	1e-05	0.01482	0.1485	0.22968	0.93607	0.90556	0.27789
LsERF094	VI	Ls3g10000.1	1.098	0.432	0.204	-0.11	0.383	0.21	0.042	0.189	-0.371	-0.41	-0.161	-0.22	0.00034	0.13592	0.49246	0.73323	0.11018	0.38145	0.89566	0.48098	0.15131	0.35093	0.83459	0.51166
LsERF096	VI	Ls5g177360.1	1.158	0.572	-0.155	-0.278	-0.133	-0.593	0.284	0.953	0.558	-0.871	-0.22	0.15	1e-05	0.01294	0.5285	0.20662	0.49118	0.00243	0.17456	2e-05	0.00496	0.0014	0.65893	0.5694
LsERF098	VI	Ls6g11860.1	1.632	-0.202	0.222	-0.478	-1.094	-2.21	-0.167	-0.316	-1.053	-0.585	-0.285	-0.183	0	0.52056	0.45182	0.16863	0.00101	0	0.64572	0.33393	0.00172	0.24997	0.73782	0.67014
LsERF100	VI	Ls6g85941.1	1.62	1.484	1.774	-0.205	-0.596	-3.082	0.647	0.237	-0.482	-0.256	-0.189	0.089	0	0	0	0.62141	0.08553	0	0.05406	0.50058	0.16854	0.75392	0.85817	0.85975
LsERF101	VI	Ls7g1840.1	-0.911	-0.792	-0.035	-1.216	2.083	4.166	-1.496	-2.412	-2.628	-0.624	-1.212	-1.002	0.45361	0.45799	0.97734	0.08752	0.00021	0	0.03433	0.00182	0.00098	0.63147	0.34514	0.18832
LsERF102	VI	Ls8g153360.1	0.467	0.883	1.119	-0.139	-1.64	-0.639	0.858	0.29	-0.012	-0.138	0.253	-0.365	0.62654	0.24367	0.11097	0.8702	0.02579	0.32849	0.16914	0.66546	0.98754	0.94618	0.90408	0.68125
LsERF104	VI	Ls8g99561.1	1.719	0.782	0.121	0.293	2.399	3.165	-0.132	0.747	0.326	-0.534	-0.385	0.041	1e-05	0.0231	0.75763	0.35607	0	0	0.69161	0.00816	0.24291	0.23791	0.54813	0.92834
LsERF105	VI	Ls9g13601.2	0.378	1.695	0.627	0.219	0.644	0.287	0.127	1.014	0.897	-0.038	0.218	0.413	0.02052	0	7e-05	0.16322	2e-05	0.0322	0.42005	0	0	0.93412	0.47148	0.01157
LsERF106	VII	Ls0g41681.1	0.535	1.044	0.13	-0.07	0.315	0.353	-0.694	-0.38	-0.585	-0.214	-0.08	-0.249	0	0	0.18055	0.53905	0.00088	0.00019	0	0.00024	0	0.12997	0.76521	0.02402
LsERF107	VII	Ls1g38561.1	0.179	0.796	1.24	0.241	-0.049	-0.419	-0.709	-0.587	-0.361	-0.018	0.143	0.383	0.3552	1e-05	0	0.1653	0.75772	0.00627	9e-05	0.00057	0.02344	0.97527	0.73876	0.03468
LsERF108	VII	Ls3g21780.3	-0.607	-0.997	-1.389	-0.196	-0.509	-1.883	-0.192	-0.063	-0.034	-0.12	0.414	0.108	0.00509	1e-05	0	0.38273	0.00705	0	0.36912	0.77635	0.87732	0.8116	0.24854	0.6931
LsERF113	VII	Ls5g136680.3	-0.163	-0.371	-0.217	-0.036	0.339	0.624	0.027	-0.045	0.168	0.226	-0.021	-0.184	0.07796	5e-05	0.00999	0.73136	7e-05	0	0.78871	0.62557	0.04244	0.05161	0.9494	0.05667
LsERF114	VII	Ls6g76081.3	0.123	0.679	0.183	0.464	1.276	1.596	0.354	0.718	1.092	0.7	1.048	1.106	0.69122	0.00406	0.45765	0.02143	0	0	0.07001	0.00031	0	0.00507	0.00025	0
LsERF115	VII	Ls8g164520.1	0.106	0.008	0.482	0.855	1.733	1.188	-0.584	-0.135	-0.174	0.452	0.05	0.104	0.68191	0.97965	0.01468	4e-05	0	0	0.0031	0.49061	0.34988	0.08043	0.94155	0.68052
LsERF116	VIII	Ls1g125981.1	3.442	0.529	-1.779	2.847	4.019	3.995	0.716	2.931	1.961	0.629	0.588	2.26	0	0.50074	0.06583	0	0	0	0.14838	0	4e-05	0.46156	0.59889	4e-05
LsERF117	VIII	Ls4g52000.1	0.979	0.002	-0.04	0.433	0.617	0.889	0.01	0.689	0.272	-0.26	0.217	0.542	0.00042	1	0.89603	0.074	0.00455	8e-05	0.97305	0.00296	0.22836	0.55459	0.71314	0.03504
LsERF118	VIII	Ls4g52080.1	-0.075	-0.536	-0.623	0.058	0.204	-0.23	-0.946	-1.048	-1.622	-0.306	-0.228	-0.741	0.90771	0.28011	0.18858	0.92096	0.62608	0.57933	0.04188	0.02115	0.00085	0.7685	0.86443	0.15203
LsERF119	VIII	Ls4g64461.1	1.285	0.493	0.44	2.329	2.359	2.05	-0.515	0.764	-0.101	1.298	0.822	0.922	0.00028	0.1417	0.17811	0	0	0	0.09774	0.00781	0.74923	0.00053	0.07739	0.00421
LsERF120	VIII	Ls5g123361.1	-0.001	0.185	0.072	0.361	0.79	1.481	0.072	0.082	-0.018	-0.186	0.016	0.222	1	0.25653	0.67101	0.02653	0	0	0.68944	0.62112	0.91766	0.51711	0.98609	0.22313
LsERF121	VIII	Ls5g128280.1	1.269	0.286	0.508	-0.699	-1.566	-1.897	-0.522	0.024	-0.57	-0.682	-0.096	-0.196	0.00743	0.58204	0.27105	0.05208	3e-05	0	0.1346	0.95018	0.08369	0.18	0.93517	0.66363
LsERF122	VIII	Ls5g186580.1	-0.506	-1.186	-2.792	1.177	3.831	4.768	0.057	0.304	0.202	-0.497	0.526	0.457	0.68181	0.27984	0.03006	0.05277	0	0	0.94398	0.64498	0.76207	0.74535	0.74478	0.56039
LsERF123	VIII	Ls7g104600.1	0.628	1.6	0.867	0.829	0.684	0.381	-0.06	0.254	-0.514	0.076	0.082	0.948	0.05116	0	0.00302	0.00482	0.00929	0.13995	0.86508	0.38001	0.07033	0.93099	0.9346	0.00234
LsERF124	VIII	Ls7g114601.1	-0.157	-0.538	-0.436	-0.209	0.285	0.09	0.321	1.025	0.813	-0.12	0.137	-0.069	0.47249	0.00449	0.01683	0.27593	0.07668	0.57802	0.06864	0	1e-05	0.77227	0.77477	0.77929
LsERF125	VIII	Ls7g20840.1	0.482	-0.321	0.39	0.52	0.469	0.093	-1.588	-0.673	-0.69	0.069	0.313	0.386	0.11293	0.28958	0.15246	0.04712	0.04407	0.6984	0	0.00956	0.00723	0.92983	0.58403	0.18232
LsERF126	VIII	Ls7g22540.1	1.186	0.044	0.192	0.508	0.746	1.189	-0.503	0.135	-0.424	-0.238	0.013	0.337	2e-05	0.88957	0.45404	0.03633	0.00083	0	0.03614	0.58405	0.06271	0.60906	0.99288	0.21265
LsERF127	VIII	Ls8g135220.1	2.811	0.731	0.191	0.675	1.418	1.587	-1.01	0.341	-0.174	0.001	0.102	0.346	0	0.00234	0.44297	0.00112	0	0	1e-05	0.07331	0.36776	0.99976	0.86174	0.11587
LsERF128	VIII	Ls9g105221.1	-0.537	-0.456	-0.76	0.334	0.556	1.261	0.223	0.275	0.205	0.001	0.127	0.288	0.00053	0.00144	0	0.01997	5e-05	0	0.11044	0.04143	0.12197	0.99983	0.71973	0.0615
LsERF129	VIII	Ls9g93200.1	0.078	0.143	-0.236	0.15	0.307	0.52	0.263	0.442	0.509	-0.006	0.113	0.243	0.55695	0.19839	0.02844	0.19936	0.00297	0	0.01741	0.00012	1e-05	0.98882	0.67357	0.04631
LsERF130	IX	Ls0g300.1	-0.961	-2.717	-1.856	-1.444	-0.165	-1.097	-1.086	-0.451	-0.601	-0.267	-0.103	-0.356	0.00036	0	0	0	0.42215	0	2e-05	0.03714	0.00552	0.49935	0.87851	0.15711
LsERF133	IX	Ls2g107780.1	1.027	0.032	0.269	-0.493	1.529	2.096	-0.944	0.078	-0.695	-0.222	0.25	0.116	4e-05	0.9131	0.22986	0.01747	0	0	2e-05	0.71291	0.00054	0.54542	0.56764	0.656
LsERF134	IX	Ls2g107800.1	0	0	0	-0.048	5.374	5.674	0.288	1.068	-1.295	-4.246	-2.565	-2.62	1	1	0.99995	0.97885	0	0	0.85373	0.36429	0.41177	0.23878	0.53162	0.23401
LsERF136	IX	Ls2g126980.1	-0.506	-1.216	0.248	-1.581	1.234	2.077	-0.771	0.437	-0.083	-0.407	-0.214	-0.949	0.02197	0	0.21494	0	0	0	0.00028	0.02403	0.68729	0.15883	0.65385	7e-05
LsERF137	IX	Ls2g128021.1	1.47	-0.244	-0.56	0.364	1.425	1.529	-0.703	1.082	0.402	-0.705	-0.184	0.212	0	0.35988	0.02721	0.12476	0	0	0.0032	1e-05	0.06354	0.02094	0.7649	0.44981
LsERF141	IX	Ls3g121961.1	5.72	3.69	3.545	2.033	6.028	6.361	0.697	2.604	1.178	-0.175	-0.066	1.681	0.01069	0.17717	0.18315	0.00826	0	0	0.43972	0.00031	0.12552	0.95345	0.99098	0.04476
LsERF142	IX	Ls3g126981.1	0	0	0	0	8.058	8.794	0	0	1.699	0	0	0	1	1	0.99995	1	1e-05	0	1	1	0.41798	1	1	1
LsERF145	IX	Ls3g127401.1	-1.138	0.129	-0.001	-0.574	-1.077	-1.601	0.303	-0.192	-0.67	-0.013	0.1	-0.208	0.01863	0.78071	0.99995	0.13331	0.00298	7e-05	0.41289	0.60845	0.05611	0.99932	0.93528	0.65915
LsERF147	IX	Ls3g66820.3	-1.648	-1.99	-1.032	-2.028	-1.649	-3.155	-0.365	-0.445	-0.995	-0.007	0.22	-0.367	0.00359	0.00036	0.02896	0.0001	0.00031	0	0.41728	0.29561	0.01846	0.99766	0.85888	0.48859
LsERF148	IX	Ls4g22701.1	-0.474	-0.209	-0.713	-0.059	0.484	-0.034	0.597	0.183	0.324	0.041	-0.089	-0.624	0.66893	0.83551	0.43026	0.94435	0.40066	0.95769	0.34513	0.78742	0.60498	0.98629	0.97558	0.44453
LsERF149	IX	Ls4g40241.1	2.581	2.87	1.14	-0.235	2.325	2.675	1.389	3.639	3.073	-2.064	0.183	0.65	0.05172	0.01505	0.44443	0.84325	0.00128	0.0002	0.08407	0	5e-05	0.26266	0.96022	0.54639
LsERF151	IX	Ls4g40881.3	-0.186	-0.679	-0.213	-0.754	-2.155	-5.43	-1.159	-0.84	-0.998	0.431	0.615	0.2	0.83338	0.35144	0.76407	0.07329	0	0	0.00585	0.03374	0.0117	0.55191	0.42073	0.705
LsERF152	IX	Ls4g46601.1	4.363	3.523	2.939	1.82	6.814	7.859	-0.741	2.183	0.011	-1.06	-0.444	-1.63	0.01469	0.06198	0.14384	0.00851	0	0	0.44849	0.00073	0.99154	0.55821	0.86717	0.16693
LsERF154	IX	Ls4g51301.1	2.121	1.887	1.61	0.577	4.129	5.297	-0.672	0.35	-0.312	-0.767	-0.23	0.02	2e-05	7e-05	0.0005	0.04552	0	0	0.02524	0.20729	0.26949	0.06039	0.76973	0.96517
LsERF155	IX	Ls5g173701.1	-0.857	-4.218	-2.706	-0.584	-0.904	-2.552	-1.009	-0.593	-1.122	-0.031	-0.119	-0.409	0.06689	0	0	0.08785	0.00417	0	0.00327	0.06456	0.00083	0.9774	0.91296	0.28745
LsERF156	IX	Ls5g182281.1	8.065	5.349	5.196	2.104	5.813	6.409	-2.741	1.771	-0.313	-0.033	0.038	0.487	0	0.00874	0.01046	0.00012	0	0	0.00294	0.00063	0.63251	0.9891	0.99155	0.49668
LsERF157	IX	Ls5g182420.1	1.366	-0.402	-0.729	0.078	3.149	3.813	-1.819	-0.15	-1.453	-1.02	-1.142	-1.704	0.00872	0.51217	0.20735	0.87613	0	0	0.00011	0.72177	0.00063	0.06981	0.08833	0.00052
LsERF158	IX	Ls5g28320.1	-1.609	-2.281	-2.139	-0.513	-3.606	-7.235	0.807	-0.428	-1.346	0.44	0.47	0.13	0.13136	0.02997	0.02981	0.45616	7e-05	0	0.16504	0.49398	0.03399	0.73274	0.76105	0.8815
LsERF161	IX	Ls6g92761.1	0.689	-0.364	-1.637	0.475	3.14	3.993	-0.863	0.189	-0.974	-0.453	-0.395	-0.472	0.11003	0.41631	0.00069	0.24044	0	0	0.03578	0.64023	0.0145	0.53507	0.68372	0.31575
LsERF162	IX	Ls6g92840.3	2.474	0.847	1.209	2.183	6.491	7.5	0.526	3.051	1.891	-0.634	-0.482	0.778	0.00162	0.37061	0.14354	0	0	0	0.23397	0	1e-05	0.45164	0.67808	0.0976
LsERF163	IX	Ls6g92860.1	3.147	1.739	1.397	1.273	5.841	6.533	0.865	2.936	2.143	-0.794	0.077	1.037	0.00881	0.21037	0.32383	0.03357	0	0	0.15659	0	0.00011	0.5676	0.98114	0.1177
LsERF164	IX	Ls6g92900.1	0.417	-1.732	-1.337	1.192	5.274	5.881	0.592	2.875	1.679	-0.509	-0.786	-0.519	0.4488	0.00473	0.01571	0.00638	0	0	0.18487	0	6e-05	0.59003	0.42864	0.37189
LsERF165	IX	Ls6g92940.1	3.786	2.007	0.726	1.224	5.146	5.732	0.411	2.737	1.708	0.172	-0.218	0.263	0	0.01822	0.48627	0.00106	0	0	0.28675	0	0	0.86372	0.85349	0.58698
LsERF166	IX	Ls7g35740.1	3.829	3.066	3.003	1.616	3.898	4.507	-0.871	1.241	0.454	0.157	0.051	0.385	2e-05	0.00061	0.00064	2e-05	0	0	0.02353	0.00038	0.1784	0.86802	0.97502	0.36053
LsERF167	IX	Ls7g35780.1	0.867	1.679	1.525	1.353	5.012	6.253	0.352	1.447	0.91	-0.503	-0.353	0.376	0.75094	0.39349	0.42479	0.11804	0	0	0.74181	0.06927	0.28108	0.85353	0.91844	0.76831
LsERF169	IX	Ls7g54921.1	-1.571	-1.137	-0.768	0.133	-0.728	-2.438	0.56	0.789	1.374	-0.212	0.639	0.684	0.02568	0.06271	0.17673	0.80661	0.0834	1e-05	0.19566	0.05464	0.0009	0.8536	0.45259	0.15328
LsERF170	IX	Ls8g92820.1	2.408	0	3.016	4.503	10.66	11.125	5.191	3.503	1.697	2.465	2.928	3.52	0.55132	1	0.35016	0.05331	0	0	0.01311	0.14812	0.50293	0.63998	0.62558	0.21618
LsERF171	IX	Ls8g9741.1	-1.44	-2.554	-0.885	-0.948	-1.69	-1.991	-0.395	-0.304	-0.172	-0.068	0.062	-0.471	0	0	0	0	0	0	0.00797	0.03437	0.22401	0.85984	0.89627	0.00399
LsERF172	IX	Ls9g50660.1	0.325	-0.228	0.171	0.148	2.694	3.277	-0.536	1.539	0.85	0.2	0.137	-0.057	0.26641	0.42354	0.52394	0.56427	0	0	0.01837	0	0.00015	0.66202	0.83214	0.86062
LsERF173	IX	Ls9g50700.1	1.35	-0.021	-0.311	0.268	2.164	2.696	-0.733	1.111	-0.076	0.342	0.244	0.417	0	0.92771	0.08167	0.15932	0	0	0.00019	0	0.68562	0.20274	0.52807	0.03623
LsERF176	X	Ls1g5340.1	1.345	2.129	2.282	3.685	4.89	5.912	-0.564	-0.369	-0.622	1.955	0.526	0.736	0.18064	0.00907	0.00367	0	0	0	0.34559	0.52137	0.26549	0.00184	0.67856	0.21324
LsERF177	X	Ls3g32080.1	0.672	1.042	0.518	1.522	3.114	3.781	-0.459	-0.123	-0.352	0.389	0.058	-0.027	0.13188	0.00753	0.1953	0	0	0	0.10641	0.67529	0.19261	0.38933	0.95855	0.95175
LsERF178	X	Ls4g138540.1	1.064	-2.993	-0.835	4.918	3.902	5.352	-0.119	-0.062	1.184	3.809	1.889	-0.588	0.47746	0.20045	0.62167	0	0	0	0.92048	0.95393	0.14091	9e-05	0.15609	0.65928
LsERF181	X	Ls5g10080.1	1.228	1.173	0.639	-0.262	1.376	2.167	0.595	0.208	-0.135	0.331	0.814	0.064	0.12973	0.11372	0.41384	0.73384	0.01072	9e-05	0.34043	0.75507	0.8423	0.83116	0.51718	0.94827
LsERF182	X	Ls5g112660.3	3.969	-0.086	-2.401	4.229	8.915	10.684	0.677	3.121	2.505	1.005	-0.172	2.201	0.06165	0.98844	0.57196	0.00479	0	0	0.8053	0.05313	0.15107	0.86585	0.99099	0.32454
LsERF183	X	Ls9g110040.1	4.711	-0.095	0.988	6.63	10.102	10.919	0.679	2.731	2.503	1.457	0.323	0.249	0.00402	0.9845	0.72506	0	0	0	0.82902	0.15618	0.20318	0.8043	0.98154	0.95596
LsERF184	X	Ls9g41960.2	0.694	1.506	1.48	4.255	4.825	5.914	-4.162	-1.418	-3.388	1.635	-0.159	-2.111	0.55075	0.08228	0.076	0	0	0	0.00178	0.09565	0.00293	0.06389	0.95929	0.04586
LsERF185	VI-L	Ls3g59341.3	0.185	0.294	-0.477	0.17	0.758	1.505	-0.076	-0.2	-0.063	-0.062	-0.017	-0.22	0.35661	0.09301	0.00681	0.37568	1e-05	0	0.70208	0.2499	0.73116	0.90017	0.98571	0.28482
LsERF186	VI-L	Ls3g59401.1	0.313	0.767	0.907	-0.292	0.457	0.281	-0.006	0.422	-0.023	-0.083	-0.262	-0.12	0.13154	9e-05	1e-05	0.11968	0.00543	0.07634	0.97879	0.01428	0.90655	0.85841	0.47242	0.60155
LsERF187	VI-L	Ls4g17801.1	-0.54	-0.349	-0.305	0.532	-0.209	-0.829	0.946	0.458	1.047	0.041	0.201	0.286	0.37917	0.53155	0.56337	0.23534	0.62275	0.05648	0.02207	0.27317	0.00828	0.97844	0.87784	0.60033
LsERF188	VI-L	Ls4g17901.1	1.287	0.345	0.367	0.064	1.412	1.76	0.466	1.055	0.594	-0.173	0.24	0.116	0	0.1087	0.07926	0.82312	0	0	0.03665	1e-05	0.00574	0.73362	0.65533	0.70046
LsERF189	VI-L	Ls8g39441.1	-0.87	-2.005	-5.509	-0.272	-0.509	-0.773	0.475	-0.139	-0.93	-0.741	0.153	-0.312	0.12204	0.00063	0	0.62267	0.25401	0.08478	0.31841	0.7867	0.0476	0.3462	0.92371	0.60837
LsRAV.2	RAV	Ls4g19860.1	-0.024	-0.726	-0.986	-0.377	-0.495	-0.964	-0.605	0.012	-0.496	-0.336	-0.004	-0.153	0.92855	0.00021	0	0.04644	0.0038	0	0.00139	0.95288	0.0052	0.22164	0.99827	0.50155
LsRAV.3	RAV	Ls8g38520.1	1.966	1.176	0.345	-0.076	1.568	1.787	-0.94	0.035	-0.559	-0.33	-0.184	-0.367	0	0	0.0543	0.73393	0	0	1e-05	0.86524	0.00214	0.2431	0.68363	0.07525
LsSoloist.1	solo	Ls5g180841.3	-0.67	-0.991	0.177	-0.172	-0.653	-0.472	0.578	0.394	0.545	0.579	0.024	-0.253	0.09068	0.00816	0.61068	0.58195	0.01122	0.05774	0.02949	0.12898	0.03141	0.12081	0.98784	0.44772
LsSoloist.2	solo	Ls8g89300.3	-0.34	-1.846	-1.091	-0.52	-0.553	-0.963	0.292	-0.128	-0.405	-0.202	0.055	-0.284	0.18215	0	2e-05	0.02741	0.00919	3e-05	0.19806	0.58472	0.06093	0.66266	0.94735	0.2836
